# Supplementary material for: Lophine (2,4,5-triphenyl-1H-imidazole)
Source: Acta Crystallogr Sect E Struct Rep Online. 2009 Mar 6;65(Pt 4):o711. doi: 10.1107/S1600536809006552 (PMC2968781; doi:10.1107/S1600536809006552)
Supplement: Supplementary file 2 [file e-65-0o711-Isup2.hkl]

# 
# h,k,l, Fc-squared, Fo-squared, sigma(Fo-squared) and status flag 
# 
data_I
_shelx_title 'lophine'
_shelx_refln_list_code          4 
_shelx_F_calc_maximum      194.68 
_exptl_crystal_F_000      1248.00 
_reflns_d_resolution_high  0.8313 
 
loop_ 
 _symmetry_equiv_pos_as_xyz 
 'x, y, z' 
 '-x+1/2, -y, z+1/2' 
 'x+1/2, -y+1/2, -z' 
 '-x, y+1/2, -z+1/2' 
 '-x, -y, -z' 
 'x-1/2, y, -z-1/2' 
 '-x-1/2, y-1/2, z' 
 'x, -y-1/2, z-1/2' 
 
_cell_length_a    20.2180 
_cell_length_b     7.5380 
_cell_length_c    20.6990 
_cell_angle_alpha  90.000 
_cell_angle_beta   90.000 
_cell_angle_gamma  90.000 
 
_shelx_F_squared_multiplier     1.000 
 
loop_ 
 _refln_index_h 
 _refln_index_k 
 _refln_index_l 
 _refln_F_squared_calc 
 _refln_F_squared_meas 
 _refln_F_squared_sigma 
 _refln_observed_status 
   4   0   0      140.42       99.03     41.11 o 
   6   0   0        8.08        0.00     37.06 o 
   8   0   0     4851.07     4833.89    216.32 o 
  10   0   0      999.07      838.40     90.06 o 
  12   0   0      402.46      392.31     59.48 o 
  14   0   0       26.15        7.56     55.80 o 
  16   0   0     1624.15     1466.45    132.96 o 
  18   0   0      968.62      858.44     93.90 o 
  20   0   0        3.73       78.28    139.79 o 
  22   0   0       14.62       77.82     67.23 o 
   2   1   0     8566.79     8078.33    246.09 o 
   4   1   0    19580.89    16922.50    385.41 o 
   6   1   0      476.83      915.55     79.92 o 
   8   1   0      288.14      296.19     38.67 o 
  10   1   0      486.42      910.42     85.31 o 
  12   1   0      259.05      263.67     38.94 o 
  14   1   0       69.74      130.29     43.57 o 
  16   1   0       24.34       33.58     48.16 o 
  18   1   0      153.06      178.28     47.10 o 
  20   1   0       17.84       40.78     43.28 o 
  22   1   0       24.42       26.25     48.08 o 
   2   2   0     6717.38     6025.71    221.24 o 
   4   2   0     2115.55     1887.14     95.95 o 
   6   2   0      982.69     1158.21     88.00 o 
   8   2   0      841.65      730.63     45.80 o 
  10   2   0     1087.76      925.75     56.44 o 
  12   2   0        8.69        3.46     33.21 o 
  14   2   0      797.36      752.48     58.67 o 
  16   2   0     1045.05      969.11     72.11 o 
  18   2   0      780.97      692.72     72.61 o 
  20   2   0        0.56        0.00     53.01 o 
  22   2   0        0.92       40.43     47.00 o 
   2   3   0     1276.74     1765.31    144.94 o 
   4   3   0        0.27       87.82     56.33 o 
   6   3   0     2005.76     1788.24     67.19 o 
   8   3   0      869.96      889.81     41.31 o 
  10   3   0      635.12      578.23     38.74 o 
  12   3   0      705.22      706.18     45.36 o 
  14   3   0        8.97        7.76     29.97 o 
  16   3   0       87.80       48.12     41.90 o 
  18   3   0       52.40        0.00     45.46 o 
  20   3   0        1.74       25.12     37.02 o 
  22   3   0       17.24        0.00     71.62 o 
   0   4   0     1551.74     1517.81    131.67 o 
   2   4   0     5313.91     4889.06    163.86 o 
   4   4   0       87.38       78.70     11.37 o 
   6   4   0      224.31      255.49     34.70 o 
   8   4   0        0.49       10.11     20.50 o 
  10   4   0       54.49       41.18     23.18 o 
  12   4   0      104.06       87.68     29.50 o 
  14   4   0      696.32      661.44     45.79 o 
  16   4   0      137.94      130.19     36.07 o 
  18   4   0      186.02      219.76     43.33 o 
  20   4   0       28.50       37.04     38.33 o 
   2   5   0      932.12      739.15     32.94 o 
   4   5   0        3.13        9.21     18.01 o 
   6   5   0        6.67       18.08     11.56 o 
   8   5   0       49.60       34.57     17.55 o 
  10   5   0      168.36      198.59     31.77 o 
  12   5   0       82.77       71.52     26.44 o 
  14   5   0        8.84       52.57     30.00 o 
  16   5   0      136.86       98.99     35.16 o 
  18   5   0       13.73        0.00     38.20 o 
  20   5   0        2.16        0.00     79.67 o 
   0   6   0       55.00       88.26     82.27 o 
   2   6   0      590.21      596.98     77.60 o 
   4   6   0      402.42      447.28     27.96 o 
   6   6   0        0.01        0.00     25.84 o 
   8   6   0        0.78        0.00     10.62 o 
  10   6   0       11.92       27.81     18.34 o 
  12   6   0       31.33       29.22     24.70 o 
  14   6   0       20.00       12.36     32.32 o 
  16   6   0        2.37       54.68     38.88 o 
  18   6   0        0.90        0.00     40.65 o 
   2   7   0       49.67       50.88     46.96 o 
   4   7   0       19.57       15.86     56.12 o 
   6   7   0       71.46       87.89     44.20 o 
   8   7   0        7.39       19.32     31.79 o 
  10   7   0       32.57       26.47     34.23 o 
  12   7   0        0.78       11.62     25.40 o 
  14   7   0       12.86        2.07     61.63 o 
   0   8   0        6.80       41.43     82.15 o 
   2   8   0        4.62        0.00    122.20 o 
   4   8   0       19.82       10.46     56.93 o 
   8   8   0        3.38       22.81     30.58 o 
   1   1   1       11.49       15.30      3.77 o 
   2   1   1      853.77      999.31    204.53 o 
   3   1   1        0.82      695.56     41.82 o 
   4   1   1      713.71     3339.06    116.47 o 
   5   1   1     7653.82     6794.85    139.76 o 
   6   1   1     1553.56     1491.82     46.06 o 
   7   1   1      220.82      222.59     18.52 o 
   8   1   1      159.21      183.81     22.47 o 
   9   1   1        0.78       43.74     18.83 o 
  10   1   1      230.52      238.55     21.67 o 
  11   1   1       12.47       23.95     20.62 o 
  12   1   1        2.34        6.70     23.25 o 
  13   1   1       13.21        0.00     24.61 o 
  14   1   1       24.27        0.00     30.10 o 
  15   1   1       30.02       21.15     29.95 o 
  16   1   1        7.55        0.00     27.63 o 
  17   1   1        0.69       11.74     31.01 o 
  18   1   1        2.83       30.67     33.21 o 
  19   1   1      131.73      130.90     35.93 o 
  20   1   1       10.73        7.40     34.15 o 
  21   1   1        1.65        0.00     34.18 o 
  22   1   1        5.04       44.55     32.26 o 
  23   1   1        0.13        0.00     49.96 o 
   0   2   1    18167.73    17575.15   1132.01 o 
   1   2   1    23810.27    28415.07   1157.00 o 
   2   2   1     1389.03     1125.37     36.79 o 
   3   2   1       95.86     2057.41    123.99 o 
   4   2   1     4483.85     3595.01     76.98 o 
   5   2   1      169.45      382.84     36.90 o 
   6   2   1      497.95      523.51     22.31 o 
   7   2   1      902.93      846.70     31.82 o 
   8   2   1       21.11       54.51     16.71 o 
   9   2   1     1654.16     1437.17     49.30 o 
  10   2   1        4.56      218.51     49.18 o 
  11   2   1      384.44      386.46     29.29 o 
  12   2   1       31.94       39.27     22.10 o 
  13   2   1      168.10      142.12     27.12 o 
  14   2   1       95.37      105.89     33.21 o 
  15   2   1       63.80       72.70     29.89 o 
  16   2   1      790.42      737.24     42.64 o 
  17   2   1       34.19        0.91     32.31 o 
  18   2   1       56.46       99.31     31.37 o 
  19   2   1       15.33       30.56     33.16 o 
  20   2   1        3.53        0.00     30.87 o 
  21   2   1        0.00       11.96     34.15 o 
  22   2   1        0.00        4.06     28.48 o 
  23   2   1        8.55        5.92     97.77 o 
   1   3   1     1150.26     1030.90     27.14 o 
   2   3   1       54.50      361.81     82.37 o 
   3   3   1      327.80      431.06     33.01 o 
   4   3   1       41.50       97.87     22.78 o 
   5   3   1     1794.20     1746.25     44.52 o 
   6   3   1      427.92      458.71     19.74 o 
   7   3   1       42.37      897.38     63.38 o 
   8   3   1        1.83        7.42     14.03 o 
   9   3   1      454.53      384.17     21.33 o 
  10   3   1        2.95       51.73     21.90 o 
  11   3   1       43.60       30.49     18.15 o 
  12   3   1       12.06       33.66     23.49 o 
  13   3   1       35.68       49.79     23.37 o 
  14   3   1       15.07       13.25     23.28 o 
  15   3   1      179.70      162.13     24.03 o 
  16   3   1       41.25       40.66     27.20 o 
  17   3   1        1.49        0.00     26.15 o 
  18   3   1       25.49       16.75     29.77 o 
  19   3   1      141.36      132.78     33.09 o 
  20   3   1        3.22        2.19     32.24 o 
  21   3   1       10.98        5.21     28.24 o 
  22   3   1        0.16        0.00     39.27 o 
   0   4   1     5457.64     5002.67    236.53 o 
   1   4   1     1791.44     1717.66     38.76 o 
   2   4   1     2808.64     2815.90     60.41 o 
   3   4   1        0.03       35.92     12.65 o 
   4   4   1      779.55      755.92     19.52 o 
   5   4   1      188.88      211.84     12.10 o 
   6   4   1      412.60      470.09     17.48 o 
   7   4   1      411.11      386.99     17.73 o 
   8   4   1        5.99       47.31     18.96 o 
   9   4   1      159.47      237.70     27.47 o 
  10   4   1       87.48       84.28     17.65 o 
  11   4   1      169.39      159.36     21.20 o 
  12   4   1        9.04        0.00     19.40 o 
  13   4   1      108.61      119.79     23.14 o 
  14   4   1      239.46      222.76     24.42 o 
  15   4   1        4.08        0.00     21.72 o 
  16   4   1      281.82      277.93     27.25 o 
  17   4   1      104.70       84.89     27.30 o 
  18   4   1       43.76       14.16     28.66 o 
  19   4   1       41.27       58.38     28.96 o 
  20   4   1       10.68        0.00     25.01 o 
  21   4   1        0.01        0.00     41.90 o 
   1   5   1      230.45      198.44     30.90 o 
   2   5   1      155.63      250.68     31.08 o 
   3   5   1       13.85       30.01     11.83 o 
   4   5   1       60.00      100.61     15.32 o 
   5   5   1       61.84       63.80     16.31 o 
   6   5   1       94.34       94.97      9.48 o 
   7   5   1        2.13        8.61     10.89 o 
   8   5   1       83.70       97.72     12.97 o 
   9   5   1      216.19      228.29     17.05 o 
  10   5   1       92.87      105.66     16.65 o 
  11   5   1       95.47       96.63     18.31 o 
  12   5   1        1.74       18.72     18.58 o 
  13   5   1       28.39       28.06     19.42 o 
  14   5   1       17.24       24.19     21.34 o 
  15   5   1       27.24       32.15     24.50 o 
  16   5   1      136.92      166.29     25.23 o 
  17   5   1        1.60        0.00     25.54 o 
  18   5   1        3.63       22.35     25.24 o 
  19   5   1        2.36        0.00     32.58 o 
  20   5   1        0.72        0.00     58.75 o 
   0   6   1      197.51      235.17     47.63 o 
   1   6   1      191.51      183.10     45.46 o 
   2   6   1      762.61      775.17     48.00 o 
   3   6   1      227.37      214.38     12.61 o 
   4   6   1       86.29      113.88     14.71 o 
   5   6   1       57.94       52.19     16.16 o 
   6   6   1       85.51       99.82     22.56 o 
   7   6   1       96.95       95.26     20.91 o 
   8   6   1        0.00        0.00      8.27 o 
   9   6   1       25.76       25.76     15.48 o 
  10   6   1        4.89        0.00     12.79 o 
  11   6   1        3.20       27.12     16.64 o 
  12   6   1       20.26       55.33     17.78 o 
  13   6   1       55.99       56.28     19.84 o 
  14   6   1       44.87       41.76     21.34 o 
  15   6   1        0.98       10.03     22.06 o 
  16   6   1       29.55       70.21     26.27 o 
  17   6   1       26.51       33.02     27.95 o 
  18   6   1        9.01        5.41     24.45 o 
   1   7   1       11.94       36.36     43.18 o 
   2   7   1       65.48       92.81     43.66 o 
   3   7   1        9.98       30.07     34.32 o 
   4   7   1       25.61       44.13     34.40 o 
   5   7   1       10.35        7.97     12.44 o 
   6   7   1       77.08      104.85     20.72 o 
   7   7   1       39.22       50.81     20.63 o 
   8   7   1        1.61       15.41     24.74 o 
   9   7   1        5.80        0.00     25.23 o 
  10   7   1        0.11        0.00     22.54 o 
  11   7   1       10.72       21.67     14.36 o 
  12   7   1        2.76        0.00     18.44 o 
  13   7   1       15.58       16.98     26.44 o 
  14   7   1        4.25       12.55     35.64 o 
  15   7   1        5.61       14.80     36.04 o 
   0   8   1       18.15        0.00     52.37 o 
   1   8   1       36.79        2.66     40.88 o 
   2   8   1       14.35        0.00     49.36 o 
   3   8   1       31.82       28.05     47.08 o 
   4   8   1        0.99        0.00     47.20 o 
   5   8   1        0.05       16.69     56.47 o 
   7   8   1        8.64        4.28     16.02 o 
   8   8   1        0.02        0.00     19.07 o 
   0   0   2    21238.01    17943.82    905.23 o 
   1   0   2     6719.88     5089.92    203.71 o 
   2   0   2        0.01       16.37      9.63 o 
   3   0   2      320.92      242.76     34.30 o 
   4   0   2    14899.04    12694.19    469.16 o 
   5   0   2     2586.41     2590.66    103.61 o 
   6   0   2      596.93      627.89     41.08 o 
   7   0   2      132.75       68.55     24.75 o 
   8   0   2        7.83       13.64     23.92 o 
   9   0   2     4605.13     4430.07    174.62 o 
  10   0   2     1443.26     1695.95    100.12 o 
  11   0   2     2209.56     2946.80    146.90 o 
  12   0   2        0.22        0.00     29.90 o 
  13   0   2       87.67       81.10     38.55 o 
  14   0   2     1561.36     1588.67     94.77 o 
  15   0   2      216.68      149.38     46.14 o 
  16   0   2       37.22       87.42     45.86 o 
  17   0   2      970.04      926.19     73.10 o 
  18   0   2       93.60      104.91     45.84 o 
  19   0   2      481.78      349.66     56.85 o 
  20   0   2        2.47        0.00     60.45 o 
  21   0   2        8.15        0.00     51.50 o 
  22   0   2        4.79       33.25     41.63 o 
  23   0   2        0.09        0.00     77.35 o 
   1   1   2       46.36       71.07     17.15 o 
   2   1   2    16763.15    16980.70    507.30 o 
   3   1   2    37899.40    45763.56   1343.01 o 
   4   1   2     2680.78     2883.31    141.90 o 
   5   1   2      668.33     2400.93    178.14 o 
   6   1   2     1383.68     1490.03     62.76 o 
   7   1   2      263.95      474.08     34.24 o 
   8   1   2        1.14        0.00     17.23 o 
   9   1   2     2806.86     2951.31    111.39 o 
  10   1   2     2000.18     2287.97     83.27 o 
  11   1   2       56.35       42.05     21.85 o 
  12   1   2      272.13      258.17     25.77 o 
  13   1   2        8.66        0.00     12.46 o 
  14   1   2      149.10      148.54     25.43 o 
  15   1   2       75.77       50.62     26.23 o 
  16   1   2      444.19      413.56     35.75 o 
  17   1   2      157.28      177.50     35.53 o 
  18   1   2        1.86        0.00     34.45 o 
  19   1   2      200.92      223.82     37.71 o 
  20   1   2       69.20      109.48     36.80 o 
  21   1   2       59.84       63.77     36.44 o 
  22   1   2        0.83        0.00     31.50 o 
  23   1   2       25.41       25.99     38.28 o 
   0   2   2    18744.93    26210.34   1328.75 o 
   1   2   2    13117.11    20299.99    605.35 o 
   2   2   2      309.09     1497.06    201.56 o 
   3   2   2     9306.86     8648.71    231.29 o 
   4   2   2     6517.15     5269.57     96.11 o 
   5   2   2     1379.42     1293.18     44.93 o 
   6   2   2      165.66      193.66     17.46 o 
   7   2   2       60.47      179.05     20.83 o 
   8   2   2      205.03      195.40     16.73 o 
   9   2   2     1265.22     1416.64     56.91 o 
  10   2   2      524.92      632.15     52.35 o 
  11   2   2        9.43       15.78     18.96 o 
  12   2   2      109.93      174.03     29.47 o 
  13   2   2       61.96       50.18     26.35 o 
  14   2   2      616.54      596.12     39.46 o 
  15   2   2       29.12       47.39     23.91 o 
  16   2   2       11.13        0.00     28.01 o 
  17   2   2      284.48      226.94     32.35 o 
  18   2   2      110.64       45.83     30.65 o 
  19   2   2      272.52      245.97     37.44 o 
  20   2   2        3.36       42.25     35.01 o 
  21   2   2       20.22        0.00     33.79 o 
  22   2   2        0.03       31.85     30.59 o 
   1   3   2       40.41       46.30      6.23 o 
   2   3   2     3477.70     2724.42     56.78 o 
   3   3   2       93.73       88.35      8.57 o 
   4   3   2     3351.39     2724.74     52.66 o 
   5   3   2        1.64      114.33     25.94 o 
   6   3   2       90.40      100.35     12.84 o 
   7   3   2     1517.47     1332.81     46.20 o 
   8   3   2      109.60      110.94     15.35 o 
   9   3   2        0.10       68.08     34.63 o 
  10   3   2      587.19      549.40     27.28 o 
  11   3   2       70.52       93.24     22.13 o 
  12   3   2      237.58      255.53     23.63 o 
  13   3   2       94.34       92.98     22.15 o 
  14   3   2       98.19      123.97     24.38 o 
  15   3   2        2.14        0.00     25.10 o 
  16   3   2      115.69      110.30     25.51 o 
  17   3   2      268.89      251.04     30.30 o 
  18   3   2        1.83       13.96     28.05 o 
  19   3   2       25.49        7.23     31.26 o 
  20   3   2        9.52        1.35     30.49 o 
  21   3   2       12.65       24.91     29.74 o 
  22   3   2        0.39        0.00     48.38 o 
   0   4   2     3935.29     3959.03    113.94 o 
   1   4   2      518.53      555.43     24.85 o 
   2   4   2      304.92      402.86     33.88 o 
   3   4   2     2940.51     2662.83     59.94 o 
   4   4   2      434.43      387.14     18.95 o 
   5   4   2        0.00       16.90      9.62 o 
   6   4   2       27.95       79.90     16.09 o 
   7   4   2        1.86       14.66     12.21 o 
   8   4   2      162.15      175.48     15.97 o 
   9   4   2       21.15        0.00     15.34 o 
  10   4   2       96.81      106.56     17.43 o 
  11   4   2       24.29       45.68     19.26 o 
  12   4   2      393.73      351.73     24.86 o 
  13   4   2      119.21      128.32     24.35 o 
  14   4   2       62.23       80.43     21.79 o 
  15   4   2      116.84      102.96     23.22 o 
  16   4   2        5.17       24.24     24.06 o 
  17   4   2        2.35        0.00     27.72 o 
  18   4   2       57.34      105.00     28.81 o 
  19   4   2       41.33       57.95     28.18 o 
  20   4   2        2.34        0.00     32.13 o 
  21   4   2       10.40       23.45     53.18 o 
   1   5   2      170.11      158.21     12.71 o 
   2   5   2      216.61      203.74     12.73 o 
   3   5   2       51.37       93.21     18.73 o 
   4   5   2      618.02      553.73     24.71 o 
   5   5   2      586.10      526.63     17.85 o 
   6   5   2        0.82        0.00      9.74 o 
   7   5   2        8.62       18.43     11.40 o 
   8   5   2      109.19       90.22     13.47 o 
   9   5   2        3.41        8.44     14.23 o 
  10   5   2       81.76       91.03     16.12 o 
  11   5   2       15.23       33.84     17.45 o 
  12   5   2       78.15       89.65     17.46 o 
  13   5   2       92.46       69.35     20.69 o 
  14   5   2       19.15       43.48     19.95 o 
  15   5   2       22.62       26.89     22.13 o 
  16   5   2        2.74       22.13     24.14 o 
  17   5   2       10.51       17.15     25.86 o 
  18   5   2        1.05        0.00     27.01 o 
  19   5   2        7.21       15.22     30.08 o 
  20   5   2        0.00       16.67     55.17 o 
   0   6   2      376.66      379.88     66.70 o 
   1   6   2       72.45       40.98     32.85 o 
   2   6   2      200.51      180.35     38.90 o 
   3   6   2        1.23       16.16     10.41 o 
   4   6   2       17.60        6.01     13.41 o 
   5   6   2        0.00       15.55     19.44 o 
   6   6   2       12.04        5.27     10.66 o 
   7   6   2       28.33       33.33     19.43 o 
   8   6   2       21.42       12.58      8.96 o 
   9   6   2      141.72      104.94     12.68 o 
  10   6   2        6.26        0.00     12.79 o 
  11   6   2       68.72       60.82     15.53 o 
  12   6   2      111.01       90.57     17.44 o 
  13   6   2        9.06        0.00     20.27 o 
  14   6   2        2.02        0.00     20.39 o 
  15   6   2        0.47        4.81     21.26 o 
  16   6   2        6.80        3.04     28.53 o 
  17   6   2        1.89       29.11     27.68 o 
  18   6   2        6.08       17.17     33.39 o 
   1   7   2       35.09       94.70     38.66 o 
   2   7   2       10.83       25.94     42.28 o 
   3   7   2        0.30       25.03     36.30 o 
   4   7   2       70.66       53.10     11.95 o 
   5   7   2       23.27        8.87     15.67 o 
   6   7   2        4.99        0.18     16.70 o 
   7   7   2       57.00       72.12     20.26 o 
   8   7   2        3.24        5.36     21.81 o 
   9   7   2        1.61        0.00     23.30 o 
  10   7   2       12.01       51.44     26.47 o 
  11   7   2        2.58        7.59     10.72 o 
  12   7   2       11.31       15.33     16.69 o 
  13   7   2        1.79        0.00     21.65 o 
  14   7   2        3.82        4.28     25.63 o 
  15   7   2       15.18       14.24     44.18 o 
   0   8   2        7.65        0.00     61.74 o 
   1   8   2        7.03       11.35     47.50 o 
   2   8   2       84.55      141.27     48.00 o 
   3   8   2       30.15        0.00     63.12 o 
   4   8   2        1.35        0.00     58.44 o 
   5   8   2        2.34       32.00     62.59 o 
   6   8   2        0.05       10.76     12.75 o 
   7   8   2       14.73        8.46     17.62 o 
   8   8   2        0.68        9.28     26.92 o 
   1   1   3     1236.76     1017.27     28.11 o 
   2   1   3     3084.29     2815.03    106.18 o 
   3   1   3      389.36      529.81     50.24 o 
   4   1   3      717.45      765.35     55.24 o 
   5   1   3     1425.26     1226.42     39.98 o 
   6   1   3     1501.26     1203.50     39.22 o 
   7   1   3     2375.86     2087.78     52.64 o 
   8   1   3      217.16      247.73     25.83 o 
   9   1   3       60.03      128.47     22.61 o 
  10   1   3        1.69       55.64     24.11 o 
  11   1   3       38.20       24.78     23.44 o 
  12   1   3        6.64        6.66     20.08 o 
  13   1   3       75.05       90.13     26.74 o 
  14   1   3       91.81      104.07     29.93 o 
  15   1   3       12.37        0.88     26.31 o 
  16   1   3      184.46      237.21     36.25 o 
  17   1   3        1.39       26.07     31.30 o 
  18   1   3        0.13        0.00     34.41 o 
  19   1   3       30.54       33.26     34.33 o 
  20   1   3        7.33       42.32     35.24 o 
  21   1   3        1.44       15.15     31.26 o 
  22   1   3        3.20        0.00     35.24 o 
  23   1   3        0.03        0.00     45.94 o 
   0   2   3    21827.49    37162.71   1777.60 o 
   1   2   3     4548.70     3675.10     67.98 o 
   2   2   3    11606.00    10195.13    176.37 o 
   3   2   3     2042.36     1707.33     42.45 o 
   4   2   3       41.34      294.61     35.98 o 
   5   2   3      869.50      780.99     24.20 o 
   6   2   3      266.05      218.15     16.53 o 
   7   2   3       15.16      562.69     59.75 o 
   8   2   3      604.48     1261.21     68.43 o 
   9   2   3      601.65      654.24     29.10 o 
  10   2   3        6.19        0.00     17.45 o 
  11   2   3       11.00       55.42     18.03 o 
  12   2   3       43.27       53.00     21.06 o 
  13   2   3        2.77       21.13     21.72 o 
  14   2   3       32.54       19.71     23.44 o 
  15   2   3       71.62       74.89     30.12 o 
  16   2   3      318.33      317.97     34.55 o 
  17   2   3        4.29        0.00     29.22 o 
  18   2   3       78.60       93.08     32.31 o 
  19   2   3        1.00        0.00     33.51 o 
  20   2   3       26.68       35.76     34.37 o 
  21   2   3        2.48       32.01     24.87 o 
  22   2   3        0.32        0.00     31.48 o 
   1   3   3      518.94      482.68     15.06 o 
   2   3   3     1180.21     1096.52     26.78 o 
   3   3   3       19.77       83.68     13.87 o 
   4   3   3       26.22      114.57     26.69 o 
   5   3   3      294.97      306.46     15.14 o 
   6   3   3       53.38      162.92     27.97 o 
   7   3   3     1999.52     1955.52     50.17 o 
   8   3   3        0.12       30.28     15.90 o 
   9   3   3      467.23      452.10     23.64 o 
  10   3   3      375.86      431.90     24.70 o 
  11   3   3      357.89      326.13     24.07 o 
  12   3   3       47.91       70.93     21.99 o 
  13   3   3      117.30      105.93     23.42 o 
  14   3   3      154.93      129.98     24.82 o 
  15   3   3       12.37        0.00     22.49 o 
  16   3   3      176.04      159.18     28.00 o 
  17   3   3        1.20       21.19     25.32 o 
  18   3   3        0.98        0.00     25.01 o 
  19   3   3       26.30        0.00     28.01 o 
  20   3   3        0.68        0.00     29.91 o 
  21   3   3       10.74       15.32     29.18 o 
  22   3   3        0.06        0.00     55.57 o 
   0   4   3     5430.15     4717.68    114.85 o 
   1   4   3      583.18      640.85     17.21 o 
   2   4   3       21.48       49.33     17.58 o 
   3   4   3      628.76      638.05     19.36 o 
   4   4   3       76.90      108.06     20.21 o 
   5   4   3       19.50       19.43     10.48 o 
   6   4   3       17.66        8.36     11.14 o 
   7   4   3       92.04      107.11     21.54 o 
   8   4   3      407.32      388.82     25.01 o 
   9   4   3      248.92      229.07     17.80 o 
  10   4   3      237.37      217.80     18.05 o 
  11   4   3        0.80        6.76     17.14 o 
  12   4   3      550.73      621.59     31.09 o 
  13   4   3      402.82      361.25     26.70 o 
  14   4   3       60.25       30.30     21.10 o 
  15   4   3       25.19       21.24     22.10 o 
  16   4   3       52.05        3.97     23.03 o 
  17   4   3       73.30       73.06     25.92 o 
  18   4   3       66.70       74.48     27.28 o 
  19   4   3       25.96       17.06     28.02 o 
  20   4   3       11.67       18.66     26.54 o 
  21   4   3        0.87       89.29     48.02 o 
   1   5   3       12.25       29.80      9.64 o 
   2   5   3        5.16        5.04     11.67 o 
   3   5   3      375.96      444.02     22.12 o 
   4   5   3        6.79       12.56      9.60 o 
   5   5   3       89.11       88.90     11.34 o 
   6   5   3        0.29        0.00     10.64 o 
   7   5   3       65.97       76.14     11.95 o 
   8   5   3       29.09       31.30     14.25 o 
   9   5   3      267.85      260.81     16.92 o 
  10   5   3      147.14      182.32     17.85 o 
  11   5   3      287.08      276.08     20.85 o 
  12   5   3       28.21        0.00     17.25 o 
  13   5   3       20.03       45.69     18.18 o 
  14   5   3        0.82       20.92     18.74 o 
  15   5   3       22.07       19.54     22.27 o 
  16   5   3        5.22       10.65     23.45 o 
  17   5   3        1.75        0.00     20.21 o 
  18   5   3        6.29       16.91     22.86 o 
  19   5   3        0.34        0.00     29.83 o 
  20   5   3        1.42        0.00     60.43 o 
   0   6   3       80.32       62.79     55.41 o 
   1   6   3      278.16      197.02     40.48 o 
   2   6   3       69.71       70.38     16.71 o 
   3   6   3      174.50      162.72     14.57 o 
   4   6   3       10.78       10.28     15.53 o 
   5   6   3       11.87       25.55     15.80 o 
   6   6   3       97.84       96.96     18.56 o 
   7   6   3       48.75       42.78     11.75 o 
   8   6   3       11.06       13.98     10.29 o 
   9   6   3       57.80       57.76     12.61 o 
  10   6   3       24.47       23.25     14.81 o 
  11   6   3       15.20       16.81     15.81 o 
  12   6   3      100.39       95.83     18.59 o 
  13   6   3      226.95      272.72     23.57 o 
  14   6   3      106.75      118.86     22.43 o 
  15   6   3        2.70        0.00     21.65 o 
  16   6   3        2.33       22.35     24.79 o 
  17   6   3       34.70       38.06     29.77 o 
  18   6   3        9.33        0.00     33.35 o 
   1   7   3       47.81       46.74     32.45 o 
   2   7   3        0.69       26.41     34.72 o 
   3   7   3      209.66      199.06     48.32 o 
   4   7   3       27.33       32.75     11.44 o 
   5   7   3        6.27        0.00     14.77 o 
   6   7   3        7.14        7.37     17.48 o 
   7   7   3        0.95        7.67     21.11 o 
   8   7   3        0.15        3.53     22.84 o 
   9   7   3       21.71       20.56     27.69 o 
  10   7   3        1.16        0.55     32.56 o 
  11   7   3       18.68       19.63     13.18 o 
  12   7   3        1.22        0.00     19.32 o 
  13   7   3        9.51        0.00     32.85 o 
  14   7   3        0.71       10.52     38.98 o 
  15   7   3       21.36        0.00     50.74 o 
   0   8   3        0.43        0.00    136.67 o 
   1   8   3      121.67      173.68     47.44 o 
   2   8   3        0.61        9.96     67.85 o 
   3   8   3        7.43      107.29     77.07 o 
   4   8   3        7.11       14.78     66.25 o 
   5   8   3        1.49        0.00     88.25 o 
   6   8   3       22.74       11.32     21.33 o 
   7   8   3        5.39        2.33     21.51 o 
   8   8   3        0.57        0.00     36.66 o 
   0   0   4    29784.62    34957.46   1216.01 o 
   1   0   4     4559.37     4615.67    283.38 o 
   2   0   4       11.85       44.10     15.42 o 
   3   0   4     1649.29     1347.17     58.40 o 
   4   0   4      137.19      151.05     23.46 o 
   5   0   4     1143.73     1012.93     54.18 o 
   6   0   4      251.98      273.32     29.58 o 
   7   0   4     3562.15     2944.62    170.17 o 
   8   0   4      781.02      800.30     72.67 o 
   9   0   4     3664.84     3447.55    230.75 o 
  10   0   4     2505.74     2841.05    240.90 o 
  11   0   4      327.57      432.08     48.72 o 
  12   0   4      773.60      884.58     66.44 o 
  13   0   4      101.97       78.02     35.79 o 
  14   0   4      346.32      332.98     65.25 o 
  15   0   4       24.25        0.00     39.01 o 
  16   0   4      803.82      752.92     64.12 o 
  17   0   4       11.13       32.87     51.93 o 
  18   0   4       85.10       93.77     46.28 o 
  19   0   4       87.73      104.83     49.17 o 
  20   0   4       17.31        0.00     48.75 o 
  21   0   4       93.74      103.55     49.76 o 
  22   0   4        3.54       62.37     50.79 o 
  23   0   4       32.90       71.67     55.50 o 
   1   1   4    31542.30    35145.82    824.29 o 
   2   1   4      671.89      619.94     21.77 o 
   3   1   4      235.94      277.74     14.91 o 
   4   1   4      354.36      318.34     15.58 o 
   5   1   4      101.56      213.26     48.40 o 
   6   1   4      685.67      631.00     20.75 o 
   7   1   4     1860.03     1931.00    115.95 o 
   8   1   4      756.12      839.26     29.13 o 
   9   1   4     2142.07     2159.49     69.19 o 
  10   1   4      766.00      739.66     37.55 o 
  11   1   4        4.84        7.51     22.33 o 
  12   1   4      295.38      331.78     29.90 o 
  13   1   4        0.43        8.42     22.41 o 
  14   1   4       18.76        9.13     27.74 o 
  15   1   4      137.79      109.37     31.82 o 
  16   1   4        4.20        0.00     27.96 o 
  17   1   4      447.51      419.65     37.89 o 
  18   1   4        0.24        0.00     30.48 o 
  19   1   4       10.56       16.82     27.75 o 
  20   1   4        5.77        0.00     32.42 o 
  21   1   4        3.53       24.23     32.85 o 
  22   1   4        4.65       12.67     27.82 o 
  23   1   4       49.28       27.13     38.14 o 
   0   2   4     1231.91     1914.01    142.87 o 
   1   2   4      991.76     1042.24     58.61 o 
   2   2   4       11.27      150.28     80.75 o 
   3   2   4       38.80       88.94     11.94 o 
   4   2   4     2377.50     2391.28     70.39 o 
   5   2   4        2.15       32.04     11.81 o 
   6   2   4        0.16       44.73     29.50 o 
   7   2   4     3760.85     3755.72    122.85 o 
   8   2   4      192.88      244.00     23.81 o 
   9   2   4     1477.90     1435.16     44.67 o 
  10   2   4      461.33      423.00     24.03 o 
  11   2   4      696.83      723.17     32.55 o 
  12   2   4       52.57       93.75     22.10 o 
  13   2   4      103.63      130.89     23.42 o 
  14   2   4        0.83        0.00     21.16 o 
  15   2   4       55.13       35.03     21.66 o 
  16   2   4      279.29      300.17     30.39 o 
  17   2   4        0.12        0.00     20.62 o 
  18   2   4       14.09        4.67     23.84 o 
  19   2   4       38.67        2.61     25.41 o 
  20   2   4        6.74       24.67     25.89 o 
  21   2   4       28.59       40.25     25.98 o 
  22   2   4        4.91       32.47     34.52 o 
   1   3   4     3333.25     2706.43     55.48 o 
   2   3   4        7.30       48.48     19.08 o 
   3   3   4        5.98       36.15     12.32 o 
   4   3   4      200.39      208.77     13.37 o 
   5   3   4      105.55      118.00     12.48 o 
   6   3   4     1840.02     1652.11     42.64 o 
   7   3   4       24.31      117.92     45.23 o 
   8   3   4      100.91      107.92     14.86 o 
   9   3   4       11.78       30.37     16.65 o 
  10   3   4      224.86      211.05     20.31 o 
  11   3   4       63.09      129.96     23.89 o 
  12   3   4        8.65        0.00     19.22 o 
  13   3   4       19.49       12.61     21.02 o 
  14   3   4       61.06       66.96     23.64 o 
  15   3   4       38.14       17.56     24.14 o 
  16   3   4        4.45        0.80     23.19 o 
  17   3   4       79.32      103.57     26.32 o 
  18   3   4       74.08       72.44     27.08 o 
  19   3   4        2.84        0.00     25.88 o 
  20   3   4        4.12        5.88     26.78 o 
  21   3   4        0.01        0.00     25.25 o 
   0   4   4     4635.05     5646.44    317.68 o 
   1   4   4      332.03      505.66     78.56 o 
   2   4   4        2.21       11.36      9.28 o 
   3   4   4        0.47        0.13      5.36 o 
   4   4   4      464.28      468.88     18.18 o 
   5   4   4      476.00      502.98     18.97 o 
   6   4   4        3.95       14.81     12.98 o 
   7   4   4      901.83     1031.51     29.40 o 
   8   4   4       29.65       19.18     14.42 o 
   9   4   4       82.99      123.43     17.39 o 
  10   4   4       32.26       22.42     16.07 o 
  11   4   4      260.31      242.10     19.72 o 
  12   4   4       13.07       37.78     18.44 o 
  13   4   4        1.15        0.00     20.20 o 
  14   4   4        6.84       24.30     19.18 o 
  15   4   4       74.81       59.74     21.95 o 
  16   4   4       13.83        7.56     21.32 o 
  17   4   4       14.86       13.15     24.65 o 
  18   4   4        3.57        0.00     25.72 o 
  19   4   4        7.58        0.00     25.49 o 
  20   4   4        0.01       42.49     32.39 o 
   1   5   4       15.99        7.67      9.10 o 
   2   5   4       10.03       12.17      6.79 o 
   3   5   4       55.00       42.90      8.80 o 
   4   5   4       31.90       45.81      9.56 o 
   5   5   4        0.56        0.38     10.28 o 
   6   5   4       43.06       69.80     11.98 o 
   7   5   4       86.58       78.34     13.48 o 
   8   5   4        6.38        5.68     13.67 o 
   9   5   4       51.63       52.73     17.67 o 
  10   5   4       67.07       51.03     16.57 o 
  11   5   4       58.64       55.48     17.67 o 
  12   5   4        8.38       12.59     17.29 o 
  13   5   4       22.74       47.37     19.52 o 
  14   5   4       14.13       13.11     20.60 o 
  15   5   4       31.16       56.53     24.00 o 
  16   5   4        0.36       16.03     21.22 o 
  17   5   4        6.86        0.17     20.46 o 
  18   5   4        7.49       14.11     28.06 o 
  19   5   4        1.07       22.80     40.80 o 
   0   6   4      253.18      211.22     56.87 o 
   1   6   4       25.31       13.94     12.58 o 
   2   6   4      199.98      234.29     14.92 o 
   3   6   4        1.49        9.86     13.57 o 
   4   6   4       22.13       24.23     14.71 o 
   5   6   4       67.90       92.95     18.97 o 
   6   6   4        5.06        0.00     10.90 o 
   7   6   4       65.39       82.04     10.13 o 
   8   6   4        0.35        5.75     11.54 o 
   9   6   4        8.48       19.50     13.66 o 
  10   6   4        0.00       14.39     15.49 o 
  11   6   4       33.53       46.77     19.34 o 
  12   6   4        0.89       20.03     20.85 o 
  13   6   4        1.80       31.99     21.65 o 
  14   6   4       20.30       15.57     22.23 o 
  15   6   4        4.94       32.08     23.43 o 
  16   6   4       75.17       95.23     30.50 o 
  17   6   4        7.84        1.38     24.19 o 
   1   7   4       11.57        1.40     37.42 o 
   2   7   4        4.25       48.62     46.59 o 
   3   7   4        2.53        0.00     12.08 o 
   4   7   4       25.38       13.32     12.68 o 
   5   7   4       17.73        4.32     15.72 o 
   6   7   4        8.46        0.00     18.01 o 
   7   7   4       28.99       42.61     21.63 o 
   8   7   4        0.61       14.30     24.17 o 
   9   7   4        0.47        0.00     25.08 o 
  10   7   4        5.09       19.09     15.45 o 
  11   7   4        3.62        0.00     20.22 o 
  12   7   4       40.23       39.44     21.04 o 
  13   7   4        0.09        0.47     40.25 o 
  14   7   4        1.53       28.74     32.19 o 
   0   8   4       41.66       66.13     65.74 o 
   1   8   4        0.53       57.56     56.58 o 
   2   8   4      199.85      233.11    101.43 o 
   3   8   4        0.00        0.00     74.10 o 
   4   8   4        1.97        0.00     61.00 o 
   5   8   4        0.10        0.00     89.75 o 
   6   8   4        4.88        1.44     15.96 o 
   7   8   4        3.25       20.10     22.05 o 
   8   8   4        7.82        0.00     39.01 o 
   1   1   5     1053.62     1360.37    164.60 o 
   2   1   5      941.79     1203.40    134.60 o 
   3   1   5      581.57      558.00     24.20 o 
   4   1   5       10.76        0.00      8.99 o 
   5   1   5     1683.74     1406.72     37.08 o 
   6   1   5       37.95       44.78     12.47 o 
   7   1   5        0.57        0.00     12.00 o 
   8   1   5       80.98      107.77     17.68 o 
   9   1   5      218.72      241.74     16.74 o 
  10   1   5      424.03      483.01     25.45 o 
  11   1   5      107.77      125.35     19.57 o 
  12   1   5       15.83        8.33      7.21 o 
  13   1   5       23.01        0.00     25.50 o 
  14   1   5       14.02        0.00     24.65 o 
  15   1   5        3.21        0.00     28.65 o 
  16   1   5        9.26       39.63     31.16 o 
  17   1   5       11.59        0.00     30.16 o 
  18   1   5       12.19        0.00     33.54 o 
  19   1   5       14.26       48.27     31.00 o 
  20   1   5        7.57        7.88     34.67 o 
  21   1   5        1.48        6.34     37.95 o 
  22   1   5        2.30        0.00     43.59 o 
  23   1   5        0.35       29.53     56.75 o 
   0   2   5    16543.54    15296.30    445.24 o 
   1   2   5       68.38       61.05     19.77 o 
   2   2   5     1361.01     1146.48     36.02 o 
   3   2   5      105.58      126.62     13.05 o 
   4   2   5      269.28      278.22     30.18 o 
   5   2   5      873.28      961.48     42.62 o 
   6   2   5     1006.37      920.52     29.01 o 
   7   2   5      306.29      402.60     60.93 o 
   8   2   5        4.60       17.03     12.27 o 
   9   2   5     1560.29     1407.74     40.09 o 
  10   2   5      532.95      499.60     24.65 o 
  11   2   5        0.03       16.75     17.99 o 
  12   2   5      248.20      231.52     20.98 o 
  13   2   5      239.36      256.19     22.02 o 
  14   2   5      101.74      121.39     22.13 o 
  15   2   5       44.81       28.50     21.28 o 
  16   2   5      193.37      214.20     25.05 o 
  17   2   5        0.00       11.06     21.25 o 
  18   2   5       14.85        6.61     22.97 o 
  19   2   5        0.81       22.39     26.25 o 
  20   2   5       17.15        0.00     29.15 o 
  21   2   5        2.85        0.00     30.60 o 
  22   2   5        0.03       31.53     68.51 o 
   1   3   5        0.60      123.62     91.12 o 
   2   3   5      993.19     1012.86     38.40 o 
   3   3   5     1940.23     1851.32     54.10 o 
   4   3   5       82.69      101.10     12.04 o 
   5   3   5      400.24      411.82     18.53 o 
   6   3   5       17.11       34.07     18.35 o 
   7   3   5      338.83      370.83     31.20 o 
   8   3   5       33.68       82.68     25.44 o 
   9   3   5       29.95       38.93     17.36 o 
  10   3   5      263.94      299.82     19.82 o 
  11   3   5      279.58      340.01     23.65 o 
  12   3   5        2.36        2.41     18.40 o 
  13   3   5       60.06       47.55     18.21 o 
  14   3   5        1.94       11.01     21.34 o 
  15   3   5       76.40       85.60     23.83 o 
  16   3   5       95.63       97.77     24.33 o 
  17   3   5       18.81       72.92     26.54 o 
  18   3   5       22.90       48.21     26.73 o 
  19   3   5        1.49       12.07     25.79 o 
  20   3   5       12.96       43.53     25.57 o 
  21   3   5        3.60       26.32     32.28 o 
   0   4   5     4683.20     4276.09    110.12 o 
   1   4   5      638.34      832.42     59.53 o 
   2   4   5       95.84      138.12     21.30 o 
   3   4   5      199.88      189.78     13.74 o 
   4   4   5        0.47       48.21     24.51 o 
   5   4   5       71.69       62.62     12.61 o 
   6   4   5       61.40       52.48     13.54 o 
   7   4   5      191.23      176.28     15.65 o 
   8   4   5        0.17        0.00     14.29 o 
   9   4   5      146.51      151.13     19.39 o 
  10   4   5      138.14      161.25     19.00 o 
  11   4   5       31.25        6.08      9.83 o 
  12   4   5      130.49      103.73     19.96 o 
  13   4   5        1.91       11.54     17.68 o 
  14   4   5       36.93       56.77     19.63 o 
  15   4   5       66.30       75.80     22.39 o 
  16   4   5       27.13       29.33     21.77 o 
  17   4   5        1.75       10.56     25.67 o 
  18   4   5       39.23       27.39     24.18 o 
  19   4   5        1.53       39.88     27.90 o 
  20   4   5        1.86       50.06     36.53 o 
   1   5   5      130.80      130.13     10.26 o 
   2   5   5      188.47      173.87     11.04 o 
   3   5   5      435.32      440.39     15.79 o 
   4   5   5      178.15      167.86     12.93 o 
   5   5   5        0.04        0.00     10.87 o 
   6   5   5        2.15        0.25     12.70 o 
   7   5   5       12.75       15.37     13.28 o 
   8   5   5       27.85       18.10     14.90 o 
   9   5   5        4.78        0.00     14.96 o 
  10   5   5       45.29       38.55     18.00 o 
  11   5   5      132.04      126.51     19.08 o 
  12   5   5       12.31        6.27     20.13 o 
  13   5   5       28.53       31.76     20.65 o 
  14   5   5        5.45       10.92     22.52 o 
  15   5   5       43.77       50.43     24.78 o 
  16   5   5       80.84       88.04     24.38 o 
  17   5   5       18.60        0.00     26.80 o 
  18   5   5        0.39        0.00     25.90 o 
  19   5   5        3.97       15.48     41.25 o 
   0   6   5      366.11      294.12     23.55 o 
   1   6   5      155.27      191.88     18.27 o 
   2   6   5       75.16       79.83     12.24 o 
   3   6   5      168.50      160.30     11.40 o 
   4   6   5       36.67       52.83     11.33 o 
   5   6   5        1.94        9.86     12.01 o 
   6   6   5       14.13       14.72      9.65 o 
   7   6   5       46.73       32.69     12.14 o 
   8   6   5       14.59        2.59     12.28 o 
   9   6   5       27.07       17.93     15.48 o 
  10   6   5        0.31        0.63     15.29 o 
  11   6   5      136.40      118.03     21.37 o 
  12   6   5        0.03        9.04     21.71 o 
  13   6   5        0.21        0.00     24.54 o 
  14   6   5        4.26       24.04     26.02 o 
  15   6   5        6.93        6.72     31.21 o 
  16   6   5        0.18        5.02     27.66 o 
  17   6   5        0.00        0.00     29.24 o 
   1   7   5       14.32       44.83     41.94 o 
   2   7   5       16.51        0.00     40.30 o 
   3   7   5       81.35       85.99     18.61 o 
   4   7   5        4.02        0.52     14.70 o 
   5   7   5        5.41        8.15     16.80 o 
   6   7   5        2.78        6.32     18.84 o 
   7   7   5        6.55       10.95     18.97 o 
   8   7   5        2.50        0.00     24.19 o 
   9   7   5       21.98       22.93     16.78 o 
  10   7   5       10.64       24.26     15.85 o 
  11   7   5       25.56       40.38     19.23 o 
  12   7   5        5.60        2.98     35.93 o 
  13   7   5        8.52       28.05     44.79 o 
  14   7   5        0.84       13.31     45.87 o 
   0   8   5       22.95        0.00    106.70 o 
   1   8   5       36.73       22.56     45.22 o 
   2   8   5        4.31        0.00     66.02 o 
   3   8   5       12.13       43.14     94.66 o 
   4   8   5       16.44       28.44     55.68 o 
   5   8   5        3.25        0.04     18.44 o 
   6   8   5       10.74        0.28     21.51 o 
   7   8   5        1.38       14.65     27.99 o 
   0   0   6     3260.55     3278.68    258.37 o 
   1   0   6      109.91      106.48     27.19 o 
   2   0   6      202.98      206.56     23.71 o 
   3   0   6      136.87       99.94     22.40 o 
   4   0   6     4173.02     4074.88    207.37 o 
   5   0   6     1187.12     1255.40     73.69 o 
   6   0   6      103.37       86.27     24.44 o 
   7   0   6     5287.58     5192.79    210.58 o 
   8   0   6      569.21      567.48     44.44 o 
   9   0   6     1661.10     2230.63    199.61 o 
  10   0   6     1442.91     1600.16    198.02 o 
  11   0   6       31.74        8.97     28.01 o 
  12   0   6       18.27       83.62     37.67 o 
  13   0   6        3.66        0.00     39.99 o 
  14   0   6      105.71      125.46     39.92 o 
  15   0   6      508.63      554.18     60.70 o 
  16   0   6       20.86        0.00     38.45 o 
  17   0   6        8.35       12.75     36.43 o 
  18   0   6        3.90        0.00     40.22 o 
  19   0   6        4.58        2.00     53.11 o 
  20   0   6        3.93       23.18     53.15 o 
  21   0   6        0.74        0.00     50.85 o 
  22   0   6       50.73        0.00     52.42 o 
  23   0   6        9.71       25.51     71.96 o 
   1   1   6       98.19       87.82     12.74 o 
   2   1   6      135.35       98.26     17.63 o 
   3   1   6     1081.77      943.57     33.32 o 
   4   1   6      661.43      715.13     26.67 o 
   5   1   6     1246.44     1321.67     55.25 o 
   6   1   6      775.40      791.75     40.32 o 
   7   1   6      522.38      578.26     38.57 o 
   8   1   6      430.77      457.08     47.17 o 
   9   1   6       70.67       48.11     13.59 o 
  10   1   6     1168.94     1409.80     71.42 o 
  11   1   6      689.51      742.62     24.31 o 
  12   1   6        5.54       10.42     16.39 o 
  13   1   6       36.57       59.30     17.66 o 
  14   1   6      255.70      263.46     23.59 o 
  15   1   6       29.60       39.81     19.32 o 
  16   1   6       43.96       59.32     20.76 o 
  17   1   6      125.10      101.81     23.43 o 
  18   1   6       15.17        6.38     24.86 o 
  19   1   6       18.69       18.05     24.49 o 
  20   1   6       29.82       30.90     23.14 o 
  21   1   6       47.27       37.73     23.95 o 
  22   1   6        0.04       56.32     41.66 o 
   0   2   6     2681.51     3458.53    181.73 o 
   1   2   6      376.38      360.66     19.37 o 
   2   2   6        1.46        0.60     11.02 o 
   3   2   6      457.50      367.00     19.96 o 
   4   2   6      905.01      923.14     29.15 o 
   5   2   6      831.01      766.37     26.80 o 
   6   2   6       15.78        3.33     11.25 o 
   7   2   6     2243.24     2182.28     52.09 o 
   8   2   6       18.10       17.66     16.41 o 
   9   2   6      798.27      883.11     88.59 o 
  10   2   6      320.02      333.97     23.37 o 
  11   2   6      571.56      547.86     23.00 o 
  12   2   6       95.35       85.11     17.94 o 
  13   2   6       19.48       29.20     20.81 o 
  14   2   6      167.09      170.72     22.27 o 
  15   2   6       31.09       36.49     19.47 o 
  16   2   6        3.87        0.00     19.26 o 
  17   2   6        6.26        0.00     22.75 o 
  18   2   6        0.11       25.68     21.35 o 
  19   2   6        9.50        4.57     21.15 o 
  20   2   6        0.40        0.00     23.59 o 
  21   2   6        5.73        7.66     24.28 o 
  22   2   6        9.06       14.87     39.22 o 
   1   3   6     1614.65     1497.52     41.69 o 
   2   3   6        5.29       23.30     13.29 o 
   3   3   6     1893.33     1987.90    108.82 o 
   4   3   6      571.42      549.96     20.96 o 
   5   3   6      177.41      234.82     26.33 o 
   6   3   6        7.80       36.01     13.62 o 
   7   3   6      421.40      399.60     21.36 o 
   8   3   6       19.92       35.35     17.09 o 
   9   3   6      225.98      197.52     17.98 o 
  10   3   6      210.55      205.46     21.57 o 
  11   3   6       21.19        4.82     17.90 o 
  12   3   6       27.85       23.09     20.81 o 
  13   3   6        5.19       32.61     20.24 o 
  14   3   6       55.56       32.95     20.36 o 
  15   3   6        6.39        0.00     18.84 o 
  16   3   6        3.25        0.00     20.68 o 
  17   3   6       34.57       49.25     23.14 o 
  18   3   6        0.06        0.00     22.88 o 
  19   3   6        6.60        0.00     23.41 o 
  20   3   6        8.71       33.18     22.55 o 
  21   3   6        2.65        0.00     34.70 o 
   0   4   6        1.58      135.84     89.37 o 
   1   4   6      459.89      393.21     18.62 o 
   2   4   6      286.63      273.86     14.97 o 
   3   4   6      148.11      150.30     12.55 o 
   4   4   6       36.36       55.83     12.63 o 
   5   4   6       50.84       33.34     12.75 o 
   6   4   6        5.82       31.84     14.05 o 
   7   4   6      117.66      105.00     15.69 o 
   8   4   6      131.17      125.93     17.45 o 
   9   4   6       76.44       69.18     17.93 o 
  10   4   6       60.30       77.62     18.27 o 
  11   4   6      349.19      328.64     25.74 o 
  12   4   6      276.37      245.80     25.79 o 
  13   4   6       36.30       25.26     22.02 o 
  14   4   6       40.37       33.61     22.75 o 
  15   4   6       27.18       21.20     25.93 o 
  16   4   6        5.08        9.60     26.73 o 
  17   4   6        1.92        5.07     21.10 o 
  18   4   6        2.90       11.37     23.97 o 
  19   4   6        8.18       19.98     23.55 o 
  20   4   6        0.33       47.71     43.81 o 
   1   5   6      101.35       93.87     12.47 o 
   2   5   6        8.35        5.00      7.10 o 
   3   5   6       86.77       97.67     12.92 o 
   4   5   6        3.64        3.67     11.65 o 
   5   5   6        0.27        6.44     13.09 o 
   6   5   6       65.41       60.11     13.81 o 
   7   5   6        0.85       12.97     13.75 o 
   8   5   6       36.41       51.29     14.75 o 
   9   5   6       75.78       92.46     17.93 o 
  10   5   6        2.22        1.07     18.15 o 
  11   5   6        0.35        0.00     17.82 o 
  12   5   6        4.94       11.62     21.33 o 
  13   5   6       23.10       29.23     21.15 o 
  14   5   6       32.94       21.33     23.60 o 
  15   5   6        2.17        0.00     23.13 o 
  16   5   6       16.17        4.01     11.48 o 
  17   5   6       29.94       32.19     28.84 o 
  18   5   6        0.00        6.15     31.92 o 
  19   5   6       20.70        0.00     77.25 o 
   0   6   6      115.88      122.73     15.43 o 
   1   6   6      194.38      170.57     11.39 o 
   2   6   6       91.18      106.02     10.59 o 
   3   6   6      131.38      121.77     10.61 o 
   4   6   6        3.43        3.52      9.95 o 
   5   6   6        1.80        5.79     10.39 o 
   6   6   6        3.35        4.39     11.77 o 
   7   6   6        0.74        0.00     12.61 o 
   8   6   6       12.09        5.36     12.99 o 
   9   6   6        5.35        0.00     15.54 o 
  10   6   6       13.73       17.51     18.31 o 
  11   6   6        1.40        7.85     20.40 o 
  12   6   6       26.49       63.68     25.44 o 
  13   6   6        3.25       32.68     26.45 o 
  14   6   6        0.99       27.39     24.11 o 
  15   6   6        0.53        0.00     31.22 o 
  16   6   6       33.11        0.00     27.25 o 
  17   6   6        4.62       26.21     31.85 o 
   1   7   6       37.12       63.23     38.92 o 
   2   7   6        2.04        2.42     17.92 o 
   3   7   6       15.76       21.11     15.25 o 
   4   7   6       26.39       38.20     17.29 o 
   5   7   6        5.64       16.75     20.42 o 
   6   7   6        0.02       27.53     18.79 o 
   7   7   6        5.71       11.65     16.31 o 
   8   7   6        1.18        0.27     15.63 o 
   9   7   6        0.76        6.24     15.42 o 
  10   7   6        4.88        0.00     15.57 o 
  11   7   6        2.74        1.47     25.98 o 
  12   7   6       29.93        8.40     43.74 o 
  13   7   6       10.08       18.84     45.80 o 
   0   8   6       45.04      104.01     87.41 o 
   1   8   6       21.51       17.63     54.74 o 
   2   8   6       16.86       38.84     90.03 o 
   3   8   6       75.67       69.03     62.83 o 
   4   8   6        1.34        0.19     72.05 o 
   5   8   6        1.33        3.86     16.88 o 
   6   8   6        0.28        0.00     23.93 o 
   1   1   7      451.47      468.76     28.81 o 
   2   1   7       70.61      169.75     45.61 o 
   3   1   7     1974.03     1835.73     50.52 o 
   4   1   7        4.52       22.75     14.11 o 
   5   1   7      277.33      270.41     22.85 o 
   6   1   7      139.34      160.80     17.85 o 
   7   1   7      908.73      860.01     36.22 o 
   8   1   7       13.71       25.99     16.86 o 
   9   1   7       34.81       24.41     14.94 o 
  10   1   7       26.20       66.28     23.08 o 
  11   1   7        0.17        0.00     14.44 o 
  12   1   7       79.99      109.31     19.39 o 
  13   1   7       13.23        9.57     18.20 o 
  14   1   7        8.85       10.53     16.28 o 
  15   1   7        7.23        9.68     15.40 o 
  16   1   7       40.92       25.44     14.97 o 
  17   1   7        0.75        7.22     24.32 o 
  18   1   7        1.41       11.91     17.38 o 
  19   1   7        4.47       23.02     19.23 o 
  20   1   7        0.67       21.30     17.84 o 
  21   1   7        0.33        0.00     18.38 o 
  22   1   7        0.01       19.64     41.79 o 
   0   2   7       13.19        0.00     18.92 o 
   1   2   7      670.18      759.97     30.28 o 
   2   2   7       12.99       37.81     20.63 o 
   3   2   7       81.82       55.51     13.34 o 
   4   2   7      280.68      271.03     18.53 o 
   5   2   7       97.43      115.82     17.18 o 
   6   2   7      984.82      908.21     29.41 o 
   7   2   7       25.84       11.45     13.04 o 
   8   2   7       58.71       77.99     20.06 o 
   9   2   7        5.13        0.00     17.09 o 
  10   2   7       64.44       68.27     18.32 o 
  11   2   7       75.05      130.42     21.54 o 
  12   2   7       51.83       71.52     21.95 o 
  13   2   7       65.14      102.87     20.96 o 
  14   2   7       10.04        4.79     20.60 o 
  15   2   7      178.43      141.55     24.45 o 
  16   2   7       17.19       11.56     15.69 o 
  17   2   7        0.76       11.61     17.38 o 
  18   2   7       45.40       54.38     18.98 o 
  19   2   7        0.94       25.75     18.02 o 
  20   2   7        1.44       11.34     20.85 o 
  21   2   7        3.07       43.32     22.63 o 
   1   3   7      571.60      559.04     32.13 o 
   2   3   7      154.96      139.57     14.24 o 
   3   3   7     2017.85     1865.90     50.64 o 
   4   3   7      136.36      111.09     13.48 o 
   5   3   7     1021.19     1037.95     32.72 o 
   6   3   7       23.30       23.25     12.30 o 
   7   3   7     1875.76     1730.12     45.62 o 
   8   3   7        2.26       12.54     14.99 o 
   9   3   7       25.19       44.21     17.44 o 
  10   3   7        0.64       25.12     20.60 o 
  11   3   7        5.10       29.37     19.77 o 
  12   3   7       71.54       72.44     21.31 o 
  13   3   7      227.10      202.17     24.36 o 
  14   3   7       25.55        0.47     12.85 o 
  15   3   7       27.73       12.78     22.44 o 
  16   3   7       42.65       51.04     24.77 o 
  17   3   7        4.76       13.00     26.89 o 
  18   3   7        1.78        0.00     27.22 o 
  19   3   7        3.79        8.43     30.04 o 
  20   3   7        9.86       13.83     29.98 o 
  21   3   7        1.76        0.00     46.46 o 
   0   4   7      537.63      594.20     33.63 o 
   1   4   7      179.33      253.51     25.87 o 
   2   4   7      479.78      551.90     35.68 o 
   3   4   7      280.02      278.71     16.31 o 
   4   4   7        0.20        5.30     12.62 o 
   5   4   7       19.95       28.45     13.45 o 
   6   4   7      584.14      528.22     22.26 o 
   7   4   7        1.53        8.37     15.67 o 
   8   4   7       78.12      108.26     17.29 o 
   9   4   7       69.86      117.86     19.24 o 
  10   4   7      190.93      175.42     21.98 o 
  11   4   7      146.64      152.67     23.50 o 
  12   4   7       17.76        9.64     21.77 o 
  13   4   7        8.92        7.02     10.15 o 
  14   4   7       68.03       80.22     23.01 o 
  15   4   7       79.86       57.85     25.68 o 
  16   4   7        1.61        0.00     25.43 o 
  17   4   7       44.29       87.43     26.35 o 
  18   4   7       18.92       23.08     30.38 o 
  19   4   7       13.94        0.00     34.20 o 
  20   4   7        1.23        0.00     57.36 o 
   1   5   7       12.13       10.79     11.64 o 
   2   5   7        0.14        8.42     12.70 o 
   3   5   7      182.44      193.41     16.02 o 
   4   5   7       12.55       30.43     13.25 o 
   5   5   7      127.41      115.69     14.05 o 
   6   5   7        3.63        8.40     14.30 o 
   7   5   7      131.84      100.98     17.57 o 
   8   5   7        0.53        0.00     15.22 o 
   9   5   7        2.48       16.84     15.67 o 
  10   5   7        6.98       11.42     19.53 o 
  11   5   7       16.19       14.18     18.11 o 
  12   5   7        0.02        0.00     19.48 o 
  13   5   7      236.81      224.93     23.52 o 
  14   5   7        4.51        0.00     22.62 o 
  15   5   7        9.11       59.63     26.69 o 
  16   5   7        4.12        0.00     24.47 o 
  17   5   7        7.41        2.35     30.58 o 
  18   5   7        5.25       37.70     45.61 o 
   0   6   7      377.23      400.92     28.17 o 
   1   6   7        0.23       37.11     13.28 o 
   2   6   7      110.56      122.65     12.40 o 
   3   6   7       89.16       69.47     12.23 o 
   4   6   7       19.36        0.00     11.87 o 
   5   6   7        3.88        3.85     12.73 o 
   6   6   7      119.39      137.08     14.52 o 
   7   6   7        4.60        0.00     14.17 o 
   8   6   7        5.79        7.50      9.00 o 
   9   6   7       14.87       29.88     15.97 o 
  10   6   7       62.50       79.99     20.95 o 
  11   6   7       19.60       16.67     23.41 o 
  12   6   7       12.36        6.83     24.74 o 
  13   6   7       36.02       61.61     26.38 o 
  14   6   7       50.99       60.17     31.27 o 
  15   6   7        8.64        4.58     13.24 o 
  16   6   7        1.83        0.00     35.24 o 
   1   7   7       11.87        0.00     14.09 o 
   2   7   7       11.99       21.44      9.57 o 
   3   7   7       10.45       12.06     16.94 o 
   4   7   7        2.98        4.36     14.48 o 
   5   7   7        7.93        4.91     12.12 o 
   6   7   7        0.01        0.00     13.74 o 
   7   7   7        1.00        7.66     17.39 o 
   8   7   7        0.23        5.37     12.22 o 
   9   7   7        3.20       10.28     15.93 o 
  10   7   7        1.56        0.00     18.16 o 
  11   7   7        1.00        0.00     48.29 o 
  12   7   7        1.25       11.59     48.04 o 
  13   7   7       37.63        0.00     55.02 o 
   0   8   7       12.08       26.30     63.31 o 
   1   8   7        0.64        0.00     42.77 o 
   2   8   7        1.50       51.37     88.53 o 
   3   8   7       12.07       23.88     15.66 o 
   4   8   7        0.00        0.00     23.23 o 
   0   0   8      379.86      487.06     54.37 o 
   1   0   8       92.40       66.01     20.05 o 
   2   0   8      729.12      629.03     43.62 o 
   3   0   8       63.82       30.18     21.94 o 
   4   0   8     2249.94     2053.08    112.40 o 
   5   0   8      382.39      443.67     38.98 o 
   6   0   8      196.60      232.50     32.19 o 
   7   0   8        6.84        8.42     21.70 o 
   8   0   8        7.74       64.26     30.50 o 
   9   0   8      195.84      226.99     34.53 o 
  10   0   8      223.27      205.29     38.44 o 
  11   0   8     1195.35     1334.92    105.50 o 
  12   0   8      952.73     1059.01     60.29 o 
  13   0   8        2.03        0.00     38.87 o 
  14   0   8       15.46        0.00     37.73 o 
  15   0   8       19.32        0.00     39.95 o 
  16   0   8      368.02      368.94     54.44 o 
  17   0   8      130.65      166.60     48.20 o 
  18   0   8       24.24       32.50     52.20 o 
  19   0   8        8.39        0.00     47.90 o 
  20   0   8        8.18        0.00     48.25 o 
  21   0   8        5.22       64.02     51.45 o 
  22   0   8       16.63        0.00     77.07 o 
   1   1   8     2190.72     1840.80     58.30 o 
   2   1   8     2919.45     2677.83     75.79 o 
   3   1   8       59.38       13.62     15.35 o 
   4   1   8       28.47       21.89     13.01 o 
   5   1   8       36.43       40.65     14.28 o 
   6   1   8     3146.25     2943.47     83.09 o 
   7   1   8     2732.46     3074.83    148.79 o 
   8   1   8      559.64      519.61     31.57 o 
   9   1   8        4.63        9.77     20.04 o 
  10   1   8       77.80      103.97     23.58 o 
  11   1   8      459.01      527.41     34.00 o 
  12   1   8      186.13      212.59     19.29 o 
  13   1   8       16.22       36.58     16.84 o 
  14   1   8      706.53      738.96     40.81 o 
  15   1   8       61.09       70.39     17.55 o 
  16   1   8        1.23        0.00     16.89 o 
  17   1   8      200.10      170.81     21.56 o 
  18   1   8       18.00       25.97     26.05 o 
  19   1   8       23.03       16.70     19.47 o 
  20   1   8        6.65        0.00     22.27 o 
  21   1   8       14.40       32.81     39.11 o 
  22   1   8       16.03       17.04     45.18 o 
   0   2   8      283.00      337.56     53.81 o 
   1   2   8        8.08       30.30     16.45 o 
   2   2   8      671.18      727.14     28.99 o 
   3   2   8       30.30       52.38     15.94 o 
   4   2   8      540.95      534.93     24.62 o 
   5   2   8      158.60      192.04     18.98 o 
   6   2   8       46.04      103.33     42.12 o 
   7   2   8      103.34       81.60     14.86 o 
   8   2   8        2.39       52.79     19.85 o 
   9   2   8      121.35      133.05     20.57 o 
  10   2   8      241.29      259.15     21.55 o 
  11   2   8      284.21      279.80     22.88 o 
  12   2   8      397.33      400.88     36.04 o 
  13   2   8        0.83        2.45     20.08 o 
  14   2   8       56.01       55.99     21.21 o 
  15   2   8        0.37        0.00     18.16 o 
  16   2   8       95.98       79.84     23.00 o 
  17   2   8       42.42       43.15     24.49 o 
  18   2   8       46.87       15.00     21.29 o 
  19   2   8        0.02        0.00     23.37 o 
  20   2   8        9.92        0.00     23.12 o 
  21   2   8       10.62       56.26     47.42 o 
   1   3   8       93.50      184.53     57.54 o 
   2   3   8      329.05      326.31     20.05 o 
   3   3   8       27.65       35.06     14.77 o 
   4   3   8       95.27       95.83     17.61 o 
   5   3   8       37.01       76.54     16.88 o 
   6   3   8      555.73      514.71     23.98 o 
   7   3   8      104.79      149.92     26.58 o 
   8   3   8       59.13       88.24     17.30 o 
   9   3   8      206.29      215.45     22.55 o 
  10   3   8       85.88       75.91     20.49 o 
  11   3   8       25.26       28.03     19.10 o 
  12   3   8      441.61      423.89     27.87 o 
  13   3   8       13.28        1.84     23.39 o 
  14   3   8       84.94       65.40     21.97 o 
  15   3   8        3.87       10.37     22.87 o 
  16   3   8       50.98       43.14     26.07 o 
  17   3   8       77.24       58.24     26.85 o 
  18   3   8        0.09       18.28     27.78 o 
  19   3   8        0.58        0.00     27.08 o 
  20   3   8        0.51        0.00     28.33 o 
   0   4   8     1198.71     1243.23     65.80 o 
   1   4   8        0.31        9.06     15.05 o 
   2   4   8      658.92      595.54     26.06 o 
   3   4   8        2.41       20.26     14.14 o 
   4   4   8        0.01        3.15     14.23 o 
   5   4   8       17.71       17.82     15.75 o 
   6   4   8        7.94        6.96     16.16 o 
   7   4   8        0.56        9.30     15.64 o 
   8   4   8        1.92        3.37     17.18 o 
   9   4   8       57.15       24.51     15.41 o 
  10   4   8      117.32      120.97     22.81 o 
  11   4   8       34.47       31.22     20.91 o 
  12   4   8       11.76       15.50     21.06 o 
  13   4   8       11.97        3.20     21.95 o 
  14   4   8       18.66       26.62     22.98 o 
  15   4   8       16.94       28.45     26.72 o 
  16   4   8        0.27       10.44     27.72 o 
  17   4   8        0.56        5.82     28.70 o 
  18   4   8       14.84       26.02     27.65 o 
  19   4   8        3.21        0.00     39.92 o 
   1   5   8       28.56       33.46     13.37 o 
   2   5   8        0.25       12.47     14.84 o 
   3   5   8       50.55       66.91     14.97 o 
   4   5   8       27.72       39.92     14.34 o 
   5   5   8       13.66       15.28     14.74 o 
   6   5   8       42.60       36.75     15.81 o 
   7   5   8        6.63       12.18     16.05 o 
   8   5   8        0.87        0.00     15.42 o 
   9   5   8       88.17       88.46     17.63 o 
  10   5   8        2.36        0.00     18.66 o 
  11   5   8       34.72       40.10     20.25 o 
  12   5   8       70.39       47.76     22.34 o 
  13   5   8        7.17       10.50     23.46 o 
  14   5   8       11.10        0.00     22.84 o 
  15   5   8        1.19        0.00     24.37 o 
  16   5   8        9.68        0.00     27.86 o 
  17   5   8        3.64        0.00     34.50 o 
  18   5   8        0.36       22.91     53.68 o 
   0   6   8       24.29        3.59     18.28 o 
   1   6   8       48.62       27.31     13.54 o 
   2   6   8        0.60        0.00     13.43 o 
   3   6   8       21.59       16.81     13.74 o 
   4   6   8       23.28       33.74     13.66 o 
   5   6   8        8.96        5.34     13.73 o 
   6   6   8        5.21        2.16      7.22 o 
   7   6   8       19.01       18.92     15.64 o 
   8   6   8        1.94        0.92     16.57 o 
   9   6   8        0.19        6.78     19.31 o 
  10   6   8        2.84        1.30     22.73 o 
  11   6   8        2.83       31.58     22.87 o 
  12   6   8        5.06       11.26     25.11 o 
  13   6   8        9.83       32.02     31.98 o 
  14   6   8        0.63       54.55     32.29 o 
  15   6   8        0.01        0.00     30.42 o 
  16   6   8        0.57        0.00     33.14 o 
   1   7   8       22.50       29.05      9.88 o 
   2   7   8        6.54       15.23     13.75 o 
   3   7   8        9.07       18.87     14.71 o 
   4   7   8        7.49        7.14     15.25 o 
   5   7   8       34.78       48.40      9.53 o 
   6   7   8       11.99        5.43      7.86 o 
   7   7   8       14.61       21.08     14.82 o 
   8   7   8        1.11       19.74     16.68 o 
   9   7   8        0.43        0.00     17.38 o 
  10   7   8       10.41       13.35     30.10 o 
  11   7   8       28.61       22.66     38.79 o 
  12   7   8        0.59        0.00     49.24 o 
  13   7   8        1.22       37.22     53.19 o 
   2   8   8        6.45       11.59     24.62 o 
   3   8   8       31.58        2.77     35.90 o 
   4   8   8        2.95       10.12     36.66 o 
   1   1   9       26.80       32.02     16.92 o 
   2   1   9      132.99      105.11     17.37 o 
   3   1   9      136.35      170.62     18.72 o 
   4   1   9      107.96      107.81     16.78 o 
   5   1   9       88.40      109.51     16.91 o 
   6   1   9      355.95      379.40     22.31 o 
   7   1   9      129.00      150.92     14.42 o 
   8   1   9        5.24        1.89     20.46 o 
   9   1   9      202.57      220.61     27.63 o 
  10   1   9       93.56      101.31     24.13 o 
  11   1   9        9.77       48.21     28.10 o 
  12   1   9        0.44        0.00     28.90 o 
  13   1   9        0.96        0.00     23.82 o 
  14   1   9      102.09      119.62     27.26 o 
  15   1   9       39.62       44.06     29.73 o 
  16   1   9        2.54       37.62     29.94 o 
  17   1   9        4.38        1.26     34.15 o 
  18   1   9        3.09       39.14     32.71 o 
  19   1   9        0.11       26.84     38.27 o 
  20   1   9        0.01        0.00     36.18 o 
  21   1   9        1.33       35.84     40.94 o 
   0   2   9     3168.84     3311.68    135.85 o 
   1   2   9      212.70      283.26     31.56 o 
   2   2   9       10.64        8.58     16.96 o 
   3   2   9      731.26      757.11     31.76 o 
   4   2   9        0.74        0.00     15.95 o 
   5   2   9       53.91       52.13     14.86 o 
   6   2   9      202.65      227.73     18.87 o 
   7   2   9        6.33        8.85     17.22 o 
   8   2   9      135.47      113.14     17.38 o 
   9   2   9       55.83       47.46     21.93 o 
  10   2   9        6.81       13.66     23.49 o 
  11   2   9       19.92       29.79     20.63 o 
  12   2   9      198.38      206.68     22.78 o 
  13   2   9      112.36      128.25     23.00 o 
  14   2   9       16.94        8.16     20.95 o 
  15   2   9       56.30       25.40     21.38 o 
  16   2   9      163.62      168.22     24.10 o 
  17   2   9        4.73        1.44     21.05 o 
  18   2   9       35.51       13.78     25.28 o 
  19   2   9        0.07        6.77     24.76 o 
  20   2   9        0.85       18.16     22.95 o 
  21   2   9        0.31        2.08     50.39 o 
   1   3   9      681.79      695.01     29.95 o 
   2   3   9      681.82      621.90     27.56 o 
   3   3   9        8.86        1.31     16.50 o 
   4   3   9      256.43      271.88     20.57 o 
   5   3   9      178.42      171.52     16.88 o 
   6   3   9      161.92      192.81     19.28 o 
   7   3   9      114.16      128.65     18.44 o 
   8   3   9        5.41       16.14     19.34 o 
   9   3   9      467.29      486.09     23.12 o 
  10   3   9      110.94      108.96     22.90 o 
  11   3   9        0.12        0.00     10.74 o 
  12   3   9       43.10       84.95     22.31 o 
  13   3   9        9.05        9.66     11.97 o 
  14   3   9       93.93       74.82     23.13 o 
  15   3   9       77.55       96.96     25.15 o 
  16   3   9       13.94        0.00     23.35 o 
  17   3   9        2.95       30.67     25.85 o 
  18   3   9        0.02        0.00     27.76 o 
  19   3   9        0.18        0.00     25.63 o 
  20   3   9        0.56        0.00     29.65 o 
   0   4   9      528.06      674.12     38.18 o 
   1   4   9       77.02       73.46     16.48 o 
   2   4   9      113.53      138.50     16.94 o 
   3   4   9        5.23       14.79     16.04 o 
   4   4   9        0.01       20.29     15.31 o 
   5   4   9       10.25        4.93     14.73 o 
   6   4   9       95.17       88.78     18.30 o 
   7   4   9       18.05        0.00     14.87 o 
   8   4   9       59.21       74.42     19.06 o 
   9   4   9        0.00       23.40     19.51 o 
  10   4   9       21.94       57.48     20.74 o 
  11   4   9       31.73       17.87     22.52 o 
  12   4   9       65.79       61.92     22.00 o 
  13   4   9       54.07       34.57     23.16 o 
  14   4   9       32.45       52.07     23.35 o 
  15   4   9        7.52        0.00     25.15 o 
  16   4   9       86.52      108.54     28.15 o 
  17   4   9        0.20        8.34     27.66 o 
  18   4   9       29.71        0.00     32.39 o 
  19   4   9        2.98       17.14     48.83 o 
   1   5   9      599.37      585.25     25.35 o 
   2   5   9      176.69      179.41     17.52 o 
   3   5   9       77.62      103.42     17.07 o 
   4   5   9      309.34      318.52     20.96 o 
   5   5   9       69.77       74.08     16.82 o 
   6   5   9       22.63       33.66     17.55 o 
   7   5   9        2.03        3.84     16.09 o 
   8   5   9       29.56       20.72     17.89 o 
   9   5   9      143.70      128.50     19.36 o 
  10   5   9        3.36        0.00     20.13 o 
  11   5   9        6.51        1.37     20.72 o 
  12   5   9       92.28      105.02     25.27 o 
  13   5   9       20.69        0.00     26.31 o 
  14   5   9        8.14        0.00     25.86 o 
  15   5   9       17.75       12.46     26.25 o 
  16   5   9        1.68        0.00     29.17 o 
  17   5   9        0.53       47.74     54.75 o 
   0   6   9        9.36        0.00     19.88 o 
   1   6   9       13.05        0.00     14.10 o 
   2   6   9      204.90      216.72     16.84 o 
   3   6   9        3.04        7.56     14.30 o 
   4   6   9       49.08       59.58     15.00 o 
   5   6   9       32.54       26.15     15.88 o 
   6   6   9       38.99       51.63     17.28 o 
   7   6   9        6.91        6.96     17.10 o 
   8   6   9       41.41       47.71     18.86 o 
   9   6   9        3.45       17.20     20.54 o 
  10   6   9       48.86       52.37     25.36 o 
  11   6   9       43.62       27.35     29.58 o 
  12   6   9       12.61       17.68     32.54 o 
  13   6   9        7.10        0.53     34.37 o 
  14   6   9       15.62        0.00     33.06 o 
  15   6   9        0.38        0.00     31.60 o 
   1   7   9      100.47      106.10     14.19 o 
   2   7   9        8.30       16.81     13.13 o 
   3   7   9        2.26       10.80     14.11 o 
   4   7   9       49.07       38.01     14.12 o 
   5   7   9        8.07        5.34     13.74 o 
   6   7   9        5.42        4.71     10.66 o 
   7   7   9        0.01       12.25     15.65 o 
   8   7   9       12.85        0.53     21.34 o 
   9   7   9       12.34       27.08     22.54 o 
  10   7   9        0.13        1.81     33.08 o 
  11   7   9        0.01       43.91     42.14 o 
  12   7   9       21.82       55.94     42.58 o 
   2   8   9        4.68        0.00     36.84 o 
   3   8   9        2.89       14.01     32.64 o 
   0   0  10     4669.44     5106.64    257.07 o 
   1   0  10     9118.91     9779.13    311.07 o 
   2   0  10     3588.17     3953.68    152.94 o 
   3   0  10       38.05       13.40     29.78 o 
   4   0  10      101.97      124.81     26.31 o 
   5   0  10       38.37       52.06     27.16 o 
   6   0  10       48.71       42.76     31.42 o 
   7   0  10      334.74      365.93     36.92 o 
   8   0  10      289.39      325.49     33.41 o 
   9   0  10       91.70      109.70     36.14 o 
  10   0  10       48.26       68.83     32.42 o 
  11   0  10        3.48        0.00     32.55 o 
  12   0  10      338.75      333.27     45.65 o 
  13   0  10      104.40       80.00     36.74 o 
  14   0  10        8.64       40.96     41.43 o 
  15   0  10      677.12      685.03     57.92 o 
  16   0  10      241.52      262.96     48.10 o 
  17   0  10       47.15        7.44     33.94 o 
  18   0  10       24.90       28.58     44.96 o 
  19   0  10        0.24        0.00     48.62 o 
  20   0  10       25.38       93.66     58.71 o 
  21   0  10        0.12       26.65     65.30 o 
   1   1  10      379.08      405.68     26.68 o 
   2   1  10        7.70        0.00     17.18 o 
   3   1  10      152.03      124.81     18.29 o 
   4   1  10      679.61      682.78     33.67 o 
   5   1  10     1861.44     1891.84     53.09 o 
   6   1  10      490.77      479.33     25.39 o 
   7   1  10      132.95      122.21     12.69 o 
   8   1  10       89.48       81.60     24.69 o 
   9   1  10       12.17        0.00     20.55 o 
  10   1  10       41.37       37.52     25.03 o 
  11   1  10        1.37       14.54     26.04 o 
  12   1  10      139.63      132.80     30.25 o 
  13   1  10      863.72      860.63     42.06 o 
  14   1  10       11.92       12.05     26.85 o 
  15   1  10       34.44       42.18     30.18 o 
  16   1  10       16.45       26.79     27.04 o 
  17   1  10        1.14       39.13     31.77 o 
  18   1  10        2.22        0.00     34.56 o 
  19   1  10       10.67        0.00     34.03 o 
  20   1  10        7.21        0.00     33.34 o 
  21   1  10        7.67       28.83     45.76 o 
   0   2  10     1106.57     1141.07     62.35 o 
   1   2  10     1498.66     1523.58     54.58 o 
   2   2  10     1058.77     1115.20     41.54 o 
   3   2  10        7.87        7.35     15.62 o 
   4   2  10      170.17      160.96     18.49 o 
   5   2  10       82.02       84.39     16.30 o 
   6   2  10        4.81        0.05     16.16 o 
   7   2  10      125.49      164.71     19.39 o 
   8   2  10      255.10      260.84     19.06 o 
   9   2  10       10.62        1.07     22.66 o 
  10   2  10      222.76      233.32     25.75 o 
  11   2  10       13.38       30.82     27.74 o 
  12   2  10       60.82       31.81     27.36 o 
  13   2  10        7.61       11.29     29.27 o 
  14   2  10        4.51       48.00     30.47 o 
  15   2  10      318.95      283.02     31.69 o 
  16   2  10      209.88      293.67     35.23 o 
  17   2  10       49.76       60.20     30.86 o 
  18   2  10       37.88       24.15     38.75 o 
  19   2  10        0.75        0.00     38.74 o 
  20   2  10       24.35       24.34     38.30 o 
   1   3  10       97.88       71.93     17.48 o 
   2   3  10      102.91       84.76     17.10 o 
   3   3  10       15.39        0.38     17.68 o 
   4   3  10      121.53      111.26     15.98 o 
   5   3  10       26.65       52.86     17.63 o 
   6   3  10        0.38       17.82     15.50 o 
   7   3  10      102.13       99.76     19.30 o 
   8   3  10        2.19        0.00     19.22 o 
   9   3  10        0.81       27.94     18.82 o 
  10   3  10       27.67       27.59     23.87 o 
  11   3  10       15.98       34.51     24.43 o 
  12   3  10      231.09      241.26     26.55 o 
  13   3  10      273.11      234.53     25.01 o 
  14   3  10       47.43       69.51     21.43 o 
  15   3  10       27.83       36.09     24.40 o 
  16   3  10        7.08        0.00     22.53 o 
  17   3  10        2.73        0.00     26.27 o 
  18   3  10        0.01        0.00     25.00 o 
  19   3  10        5.97       21.35     28.07 o 
   0   4  10       98.62      158.10     41.34 o 
   1   4  10       91.94       86.56     17.26 o 
   2   4  10       48.69       51.68     16.49 o 
   3   4  10      293.77      299.03     21.23 o 
   4   4  10      223.93      215.71     18.45 o 
   5   4  10       20.88       35.87     17.02 o 
   6   4  10        0.10       15.31     18.09 o 
   7   4  10        2.72       14.45     17.56 o 
   8   4  10       77.86       69.23     20.98 o 
   9   4  10       80.61       74.35     20.83 o 
  10   4  10      150.58      129.99     20.36 o 
  11   4  10       36.85       29.06     21.28 o 
  12   4  10       12.10       22.12     23.62 o 
  13   4  10       77.58       71.55     24.65 o 
  14   4  10       14.39       42.01     26.03 o 
  15   4  10       41.49        4.23     27.89 o 
  16   4  10       69.66      101.58     29.09 o 
  17   4  10       17.32        6.39     26.55 o 
  18   4  10       12.96       32.75     44.60 o 
   1   5  10        1.77        4.82     17.81 o 
   2   5  10       27.38       23.34     17.15 o 
   3   5  10       89.50       73.99     17.53 o 
   4   5  10        3.99        0.00     16.88 o 
   5   5  10        2.65        4.43      5.41 o 
   6   5  10        3.13        4.79     16.44 o 
   7   5  10        2.95        0.00     18.24 o 
   8   5  10        9.43        6.52     18.15 o 
   9   5  10        0.51        0.00     17.27 o 
  10   5  10        6.44       27.60     19.25 o 
  11   5  10       44.36       43.33     22.12 o 
  12   5  10       33.48       37.47     23.66 o 
  13   5  10       23.56        0.00     25.04 o 
  14   5  10       20.95       12.11     26.22 o 
  15   5  10        7.26       14.71     32.44 o 
  16   5  10        0.03        0.00     57.94 o 
  17   5  10        0.59       18.39     61.00 o 
   0   6  10       54.14       89.44     22.62 o 
   1   6  10       19.00        0.00     16.57 o 
   2   6  10       15.27       14.59     15.89 o 
   3   6  10       58.15       70.65     16.84 o 
   4   6  10       87.16      109.18     18.02 o 
   5   6  10        4.40        0.00     17.48 o 
   6   6  10        0.58        0.00     17.02 o 
   7   6  10        7.67       34.63     17.90 o 
   8   6  10       28.55       29.49     20.37 o 
   9   6  10        7.35       14.06     21.92 o 
  10   6  10       32.59       33.94     25.92 o 
  11   6  10        0.00        0.00     29.94 o 
  12   6  10        0.01        0.00     36.47 o 
  13   6  10        3.88        6.08     34.83 o 
  14   6  10        8.22        3.09     58.02 o 
  15   6  10        5.78       38.97     38.33 o 
   1   7  10        8.45        8.60     14.01 o 
   2   7  10        0.87        0.00     14.95 o 
   3   7  10        5.72        9.06     14.93 o 
   4   7  10        5.64       19.47     15.63 o 
   5   7  10        1.34        5.52     17.74 o 
   6   7  10       17.50       11.08     20.45 o 
   7   7  10        2.00       10.27     20.48 o 
   8   7  10       16.99       12.01     26.76 o 
   9   7  10        1.63        0.00     31.50 o 
  10   7  10        0.00        0.00     66.74 o 
   1   1  11        6.96        0.00     17.38 o 
   2   1  11        0.03        0.00     21.34 o 
   3   1  11       29.71       15.95     21.87 o 
   4   1  11       76.60       40.89     21.53 o 
   5   1  11        4.12       15.08     14.87 o 
   6   1  11       96.94      100.33     18.33 o 
   7   1  11        2.33       18.64     17.40 o 
   8   1  11       13.71       23.05     25.31 o 
   9   1  11       28.42       60.87     22.99 o 
  10   1  11       33.21       24.97     26.81 o 
  11   1  11        8.69       15.42     26.98 o 
  12   1  11       52.52       79.42     29.71 o 
  13   1  11        2.66       38.74     30.07 o 
  14   1  11        0.36        0.00     27.38 o 
  15   1  11        0.63       18.17     30.56 o 
  16   1  11       13.27       43.72     34.33 o 
  17   1  11       13.26        0.00     39.16 o 
  18   1  11       23.18       17.98     32.87 o 
  19   1  11       14.40        0.00     33.89 o 
  20   1  11        7.30       41.46     38.64 o 
   0   2  11      520.29      498.36     40.34 o 
   1   2  11      368.58      394.27     25.43 o 
   2   2  11        9.42        0.00     17.44 o 
   3   2  11       22.07       22.06     18.29 o 
   4   2  11       81.10       51.02     16.26 o 
   5   2  11        1.68        0.00     17.58 o 
   6   2  11       26.70       34.51     20.13 o 
   7   2  11       10.75       24.65     14.45 o 
   8   2  11      163.52      169.94     18.91 o 
   9   2  11       61.85       86.00     27.29 o 
  10   2  11       36.91       35.07     23.28 o 
  11   2  11        7.83        0.00     22.63 o 
  12   2  11      136.38      114.94     29.33 o 
  13   2  11       61.05       45.61     27.70 o 
  14   2  11      130.81      123.66     30.77 o 
  15   2  11       56.39       91.35     32.37 o 
  16   2  11       24.02       19.95     30.54 o 
  17   2  11        0.75        0.00     32.45 o 
  18   2  11        8.93       43.89     36.59 o 
  19   2  11        0.00        0.00     31.58 o 
  20   2  11        0.07        4.68     46.15 o 
  21   2  11        3.56        0.00      3.50 o 
   1   3  11      224.83      197.41     18.71 o 
   2   3  11       57.18       45.85     17.23 o 
   3   3  11       24.07       40.50     18.25 o 
   4   3  11       11.36       10.26     17.59 o 
   5   3  11       88.79      101.54     19.90 o 
   6   3  11       12.85       32.92     18.57 o 
   7   3  11        0.26        0.00     19.63 o 
   8   3  11       22.88       33.15     20.34 o 
   9   3  11        3.84        0.00     18.35 o 
  10   3  11       33.17       37.37     22.90 o 
  11   3  11        3.69       41.37     26.85 o 
  12   3  11       88.55       69.26     26.40 o 
  13   3  11        3.65       13.65     28.72 o 
  14   3  11       15.14       10.95     29.66 o 
  15   3  11        2.69       19.05     28.59 o 
  16   3  11       26.77       40.84     35.42 o 
  17   3  11        6.85       22.53     33.00 o 
  18   3  11       34.41       46.65     35.25 o 
  19   3  11       45.20       35.09     41.75 o 
  20   3  11       13.41       34.03     63.77 o 
   0   4  11      328.04      302.55     30.48 o 
   1   4  11      164.98      197.51     19.08 o 
   2   4  11        0.01        0.00     18.73 o 
   3   4  11      125.66      108.66     18.83 o 
   4   4  11      133.53      128.68     19.91 o 
   5   4  11       18.45        7.35     16.87 o 
   6   4  11       53.16       39.78     19.87 o 
   7   4  11        9.10       22.26     21.01 o 
   8   4  11       30.08       40.85     20.16 o 
   9   4  11      130.97      168.67     21.70 o 
  10   4  11        0.04        0.00     20.77 o 
  11   4  11      116.06      100.51     26.71 o 
  12   4  11      110.45       95.81     26.44 o 
  13   4  11       18.12        0.00     29.12 o 
  14   4  11        9.36       14.79     29.04 o 
  15   4  11       11.88        0.00     21.64 o 
  16   4  11       17.99       16.79     22.34 o 
  17   4  11       27.52       14.81     31.69 o 
  18   4  11        0.39       31.01     49.21 o 
   1   5  11      458.26      465.17     26.65 o 
   2   5  11       21.78        5.31     18.33 o 
   3   5  11       59.64       47.42     17.51 o 
   4   5  11      175.18      180.04     19.15 o 
   5   5  11        0.09        0.00     18.03 o 
   6   5  11        1.09        0.00     17.37 o 
   7   5  11       35.98       26.86     19.21 o 
   8   5  11       60.09       58.73     20.28 o 
   9   5  11       83.29       67.97     22.92 o 
  10   5  11        0.20        0.00     21.57 o 
  11   5  11        3.82        1.77     24.38 o 
  12   5  11       15.94       16.18     28.72 o 
  13   5  11       14.81        0.00     24.02 o 
  14   5  11       46.88       34.58     25.69 o 
  15   5  11        9.53       20.11     74.92 o 
  16   5  11        0.10       31.43     58.45 o 
   0   6  11      187.62      173.66     27.02 o 
   1   6  11       14.75       46.78     22.23 o 
   2   6  11       20.52       31.05     15.82 o 
   3   6  11       71.53       71.05     18.14 o 
   4   6  11      124.23      115.47     18.67 o 
   5   6  11        8.48        8.08     18.74 o 
   6   6  11       41.04       55.78     19.49 o 
   7   6  11        2.19       13.74     22.40 o 
   8   6  11        0.00        0.00     22.09 o 
   9   6  11       20.57       49.73     27.22 o 
  10   6  11        0.37        0.00     34.61 o 
  11   6  11       45.87        0.00     34.77 o 
  12   6  11        3.65        0.00     52.59 o 
  13   6  11        0.17        0.00     39.83 o 
  14   6  11        1.65       23.19     34.33 o 
   1   7  11       65.64       75.71     16.84 o 
   2   7  11        1.83        0.00     15.31 o 
   3   7  11        1.35        8.42     15.95 o 
   4   7  11       19.74       30.89     17.34 o 
   5   7  11        6.35       38.76     21.16 o 
   6   7  11        6.10        0.00     22.10 o 
   7   7  11        8.60       34.27     22.43 o 
   8   7  11        2.04        0.00     28.36 o 
   9   7  11       31.55       31.10     59.92 o 
   0   0  12      127.06      118.76     34.94 o 
   1   0  12      140.20      169.42     32.62 o 
   2   0  12     1358.25     1257.82     66.76 o 
   3   0  12     2999.18     3038.95    123.46 o 
   4   0  12      192.04      192.93     32.36 o 
   5   0  12      295.67      260.47     34.88 o 
   6   0  12      543.11      604.71     43.42 o 
   7   0  12      244.87      264.41     21.06 o 
   8   0  12      422.36      381.59     48.57 o 
   9   0  12       22.22       25.46     40.34 o 
  10   0  12       18.64        0.00     36.59 o 
  11   0  12      492.37      509.36     51.93 o 
  12   0  12      103.23      135.36     41.79 o 
  13   0  12      239.10      275.59     41.25 o 
  14   0  12        1.31        0.00     40.48 o 
  15   0  12      799.33      846.26     65.51 o 
  16   0  12       53.33      100.09     47.92 o 
  17   0  12      100.49       55.11     52.51 o 
  18   0  12       38.37       50.54     45.51 o 
  19   0  12       34.23       22.12     49.19 o 
  20   0  12        6.21        0.00     85.62 o 
   1   1  12       53.49       33.25     22.19 o 
   2   1  12      694.10      701.30     35.79 o 
   3   1  12      279.16      283.90     26.88 o 
   4   1  12      270.96      309.52     24.55 o 
   5   1  12      417.41      461.17     26.26 o 
   6   1  12      164.21      145.24     20.52 o 
   7   1  12      134.52      142.88     20.00 o 
   8   1  12      331.10      409.55     31.77 o 
   9   1  12      483.17      508.78     36.36 o 
  10   1  12        8.08        0.00     28.60 o 
  11   1  12      119.95      117.18     28.95 o 
  12   1  12      791.34      877.16     46.65 o 
  13   1  12      673.35      654.23     41.60 o 
  14   1  12       15.24       27.41     28.84 o 
  15   1  12        1.02        5.42     30.85 o 
  16   1  12       35.19       40.49     37.39 o 
  17   1  12        2.38        0.00     33.15 o 
  18   1  12      110.21       91.66     39.84 o 
  19   1  12        5.89       49.84     39.14 o 
  20   1  12       22.72        0.00     52.29 o 
   0   2  12       37.42       48.76     32.31 o 
   1   2  12      524.80      555.38     32.07 o 
   2   2  12        3.84       18.18     22.81 o 
   3   2  12     1980.85     2023.04     55.55 o 
   4   2  12      144.14      136.87     19.23 o 
   5   2  12      361.25      393.81     23.60 o 
   6   2  12      177.83      179.14     22.69 o 
   7   2  12      132.52      135.51     18.69 o 
   8   2  12      192.82      215.32     22.15 o 
   9   2  12       80.39       38.69     27.12 o 
  10   2  12        7.28        3.67     23.85 o 
  11   2  12      156.06      140.35     28.37 o 
  12   2  12        0.94        0.00     31.54 o 
  13   2  12      147.64      157.81     32.45 o 
  14   2  12        1.03       24.92     29.89 o 
  15   2  12      271.05      310.97     39.21 o 
  16   2  12       87.87       95.43     36.30 o 
  17   2  12       54.79       29.35     35.82 o 
  18   2  12       30.96        9.11     35.21 o 
  19   2  12       15.08       14.79     53.07 o 
  20   2  12        4.80       66.88    107.72 o 
   1   3  12        2.32        2.21     20.16 o 
   2   3  12       64.37       52.54     18.86 o 
   3   3  12       37.18       14.74     18.63 o 
   4   3  12        1.34        0.00     18.42 o 
   5   3  12      473.54      479.04     27.32 o 
   6   3  12        7.26        0.00     16.40 o 
   7   3  12       13.91       22.57     18.26 o 
   8   3  12        0.65        0.00     20.44 o 
   9   3  12        5.91       18.20     20.57 o 
  10   3  12       62.94       52.82     26.54 o 
  11   3  12       23.81       19.24     26.93 o 
  12   3  12      102.82      114.38     31.64 o 
  13   3  12      193.78      180.90     35.83 o 
  14   3  12       56.43       81.81     32.94 o 
  15   3  12        0.00        0.00     31.96 o 
  16   3  12       19.63        0.00     33.37 o 
  17   3  12        1.74        0.00     28.88 o 
  18   3  12       30.21       11.66     38.22 o 
  19   3  12        0.03       39.63     78.06 o 
   0   4  12      259.09      239.47     28.28 o 
   1   4  12      351.63      349.91     24.15 o 
   2   4  12       83.59       62.89     20.81 o 
   3   4  12      478.01      457.26     26.38 o 
   4   4  12        0.06       24.37     20.23 o 
   5   4  12      149.60      173.79     20.68 o 
   6   4  12       19.32       17.68     20.00 o 
   7   4  12       27.38       33.87     19.11 o 
   8   4  12        9.57        0.00     20.30 o 
   9   4  12       52.00       56.78     20.90 o 
  10   4  12        0.33        0.00     21.26 o 
  11   4  12        0.68        0.00     26.57 o 
  12   4  12        9.90       24.26     28.85 o 
  13   4  12       41.35       38.56     30.32 o 
  14   4  12        0.09        0.00     29.54 o 
  15   4  12       16.64       63.51     30.89 o 
  16   4  12       31.35       48.92     38.17 o 
  17   4  12       11.01        0.00     59.73 o 
  18   4  12        2.35        0.00    103.76 o 
   1   5  12        3.47       17.96     18.44 o 
   2   5  12        9.10        0.00     19.70 o 
   3   5  12       52.76       54.04     19.02 o 
   4   5  12       79.59       93.84     18.90 o 
   5   5  12       13.02       14.63     18.62 o 
   6   5  12       38.56       24.91     18.85 o 
   7   5  12       79.25       47.46     20.39 o 
   8   5  12        0.12        0.00     21.67 o 
   9   5  12       16.64        0.00     20.39 o 
  10   5  12        1.27        0.00     23.15 o 
  11   5  12        0.24        0.00     26.19 o 
  12   5  12       12.83       24.76     39.30 o 
  13   5  12       18.69       42.30     33.75 o 
  14   5  12       22.32       47.16     37.59 o 
  15   5  12        0.95       43.08     56.34 o 
  16   5  12        7.38        4.84     56.69 o 
   0   6  12       80.70       82.77     28.63 o 
   1   6  12       13.99       20.71     18.68 o 
   2   6  12       21.70       20.88     19.10 o 
   3   6  12       10.68        6.17     19.17 o 
   4   6  12        1.37        0.00     19.63 o 
   5   6  12        7.57       13.02     20.87 o 
   6   6  12        0.00        0.00     20.94 o 
   7   6  12        0.02        0.00     20.20 o 
   8   6  12       64.34       60.34     25.25 o 
   9   6  12        0.38        9.16     29.76 o 
  10   6  12       24.51       43.22     33.24 o 
  11   6  12       20.29        0.00     40.90 o 
  12   6  12        0.64        0.00     39.97 o 
  13   6  12       13.51        6.15     38.22 o 
   1   7  12        2.27       11.54     16.48 o 
   2   7  12        0.12        0.00     17.03 o 
   3   7  12        1.21        0.78     18.12 o 
   4   7  12       19.46       12.79     18.02 o 
   5   7  12       33.51       25.35     19.98 o 
   6   7  12        3.36        0.00     23.29 o 
   7   7  12       12.10       19.46     30.92 o 
   8   7  12        0.01       11.77     46.92 o 
   1   1  13       44.40       43.97     21.20 o 
   2   1  13        0.20       15.06     25.39 o 
   3   1  13       77.37       71.14     20.89 o 
   4   1  13       27.55        0.00     21.08 o 
   5   1  13      108.81       93.08     19.61 o 
   6   1  13      122.88      120.61     20.85 o 
   7   1  13      760.01      761.21     29.82 o 
   8   1  13        0.04        8.60     15.14 o 
   9   1  13        0.30        0.00     26.02 o 
  10   1  13       12.63       12.49     27.78 o 
  11   1  13       16.38        0.00     29.35 o 
  12   1  13       16.79       36.89     32.16 o 
  13   1  13        0.51        8.34     34.01 o 
  14   1  13       24.07       27.45     30.38 o 
  15   1  13        4.23        0.00     29.51 o 
  16   1  13        0.06        0.00     39.73 o 
  17   1  13        6.25       22.72     33.34 o 
  18   1  13        0.29        0.00     40.33 o 
  19   1  13        0.55        6.27     56.00 o 
   0   2  13        6.01        0.00     25.78 o 
   1   2  13        2.59        0.00     20.58 o 
   2   2  13       48.87       52.98     23.31 o 
   3   2  13     1270.24     1244.66     37.98 o 
   4   2  13       51.97       45.76     19.85 o 
   5   2  13        1.83        1.99     19.98 o 
   6   2  13       15.50       13.53     18.26 o 
   7   2  13       27.76        5.72     10.44 o 
   8   2  13      118.45      128.85     17.16 o 
   9   2  13       36.80       68.58     18.69 o 
  10   2  13       99.89       78.73     28.32 o 
  11   2  13      229.29      236.23     33.53 o 
  12   2  13       76.26       52.14     31.12 o 
  13   2  13        0.45        0.00     31.63 o 
  14   2  13        1.70        6.96     30.90 o 
  15   2  13        2.32       25.76     33.46 o 
  16   2  13       49.05       52.45     34.41 o 
  17   2  13        4.48       20.67     33.03 o 
  18   2  13        1.45       11.33     37.71 o 
  19   2  13        0.08       14.21     58.36 o 
  20   2  13        5.50       12.64     78.51 o 
   1   3  13      173.37      140.53     22.51 o 
   2   3  13        6.37       13.31     22.06 o 
   3   3  13        4.81       12.05     17.76 o 
   4   3  13       19.74       14.42     23.15 o 
   5   3  13       52.00       48.32     23.01 o 
   6   3  13       55.63       51.80     20.52 o 
   7   3  13      754.29      820.14     32.07 o 
   8   3  13       25.21        6.54     20.67 o 
   9   3  13       27.10       16.28     19.04 o 
  10   3  13        5.48       28.09     27.33 o 
  11   3  13      178.24      172.46     32.81 o 
  12   3  13        3.35       16.47     30.45 o 
  13   3  13        0.99       17.43     26.71 o 
  14   3  13       10.48        0.00     33.35 o 
  15   3  13       14.25       27.88     34.74 o 
  16   3  13        0.17       15.59     32.93 o 
  17   3  13        0.80       26.01     34.26 o 
  18   3  13        0.45       41.94     66.89 o 
  19   3  13        0.07       53.04     68.30 o 
   0   4  13       78.15       68.78     30.18 o 
   1   4  13      309.31      316.13     23.60 o 
   2   4  13      196.53      191.11     20.72 o 
   3   4  13      292.83      287.07     24.18 o 
   4   4  13        1.81        9.16     18.62 o 
   5   4  13        1.22       14.71     22.68 o 
   6   4  13       54.46       48.08     19.91 o 
   7   4  13       81.49       93.75     22.34 o 
   8   4  13       96.70      117.70     22.83 o 
   9   4  13       29.84       33.47     21.48 o 
  10   4  13      164.15      137.20     25.70 o 
  11   4  13        0.62       14.81     28.36 o 
  12   4  13        1.67        0.00     30.98 o 
  13   4  13       12.47       38.11     32.66 o 
  14   4  13        0.42       17.20     31.91 o 
  15   4  13        9.61        3.54     27.65 o 
  16   4  13       30.37       15.08     66.29 o 
  17   4  13        0.00       84.43    112.09 o 
   1   5  13       67.02       99.17     20.94 o 
   2   5  13        0.95        0.00     19.05 o 
   3   5  13       64.25       90.30     20.59 o 
   4   5  13       59.63       70.69     18.69 o 
   5   5  13       26.10       17.57     18.46 o 
   6   5  13        0.10        0.00     20.28 o 
   7   5  13       19.23        9.94     21.78 o 
   8   5  13       24.93       25.04     22.14 o 
   9   5  13       12.16        0.74     12.25 o 
  10   5  13       16.27       26.05     22.02 o 
  11   5  13      105.56      115.93     30.47 o 
  12   5  13       11.85       17.02     34.78 o 
  13   5  13       18.86        0.00     32.45 o 
  14   5  13        0.14       44.91     42.87 o 
  15   5  13       18.48       15.37     65.22 o 
   0   6  13       17.87        0.98     28.44 o 
   1   6  13       62.81      100.86     20.70 o 
   2   6  13      172.35      200.73     21.53 o 
   3   6  13       64.30       45.73     20.17 o 
   4   6  13        0.56       15.07     19.22 o 
   5   6  13       14.84       32.47     20.64 o 
   6   6  13       45.82       66.42     21.90 o 
   7   6  13       30.87       42.39     22.57 o 
   8   6  13       38.01       30.93     26.22 o 
   9   6  13        3.53       14.22     27.86 o 
  10   6  13       72.19       93.44     40.09 o 
  11   6  13        4.97       24.11     46.08 o 
  12   6  13        1.49        0.00     44.27 o 
  13   6  13        0.02       36.74     53.28 o 
   1   7  13       20.76       14.39     21.12 o 
   2   7  13        2.70       11.96     21.45 o 
   3   7  13        0.04        1.59     22.47 o 
   4   7  13       23.81        5.49     27.47 o 
   5   7  13       21.65       39.78     23.65 o 
   6   7  13        0.00       27.02     31.10 o 
   0   0  14      283.59      222.48     50.34 o 
   1   0  14      161.60      197.73     39.87 o 
   2   0  14      145.19       97.72     31.03 o 
   3   0  14      546.71      547.45     40.00 o 
   4   0  14      181.15      184.39     41.93 o 
   5   0  14       13.60       10.01     38.63 o 
   6   0  14       43.89       68.09     40.87 o 
   7   0  14      101.52       83.74     23.89 o 
   8   0  14      454.68      445.69     34.79 o 
   9   0  14     1303.64     1371.78     76.07 o 
  10   0  14       49.42      116.51     40.61 o 
  11   0  14      158.63       94.86     43.50 o 
  12   0  14     1259.03     1355.53     86.29 o 
  13   0  14      681.74      769.44     69.33 o 
  14   0  14       62.27        0.00     47.43 o 
  15   0  14        1.61        0.00     44.49 o 
  16   0  14        0.48        0.00     55.51 o 
  17   0  14        0.13       86.72     46.22 o 
  18   0  14        5.98       54.37     52.30 o 
  19   0  14        5.60        0.00     73.36 o 
   1   1  14       65.70       79.95     20.33 o 
   2   1  14        4.45       35.96     23.25 o 
   3   1  14       13.13        0.00     21.47 o 
   4   1  14       18.25        1.86     24.90 o 
   5   1  14      559.42      486.01     33.29 o 
   6   1  14       55.06       24.66     20.70 o 
   7   1  14      370.76      387.52     24.73 o 
   8   1  14       74.91       47.45     19.53 o 
   9   1  14      533.21      534.95     36.62 o 
  10   1  14        4.10        0.00     26.75 o 
  11   1  14      595.11      611.93     39.74 o 
  12   1  14        6.39       11.20     32.60 o 
  13   1  14      170.75      156.22     36.93 o 
  14   1  14       74.97       35.65     35.19 o 
  15   1  14        4.05       20.86     31.36 o 
  16   1  14       16.49        0.00     33.59 o 
  17   1  14        0.83        0.00     37.72 o 
  18   1  14        0.11        0.00     41.18 o 
  19   1  14        0.10        0.00     63.46 o 
   0   2  14        5.14        0.00     31.69 o 
   1   2  14       39.94        0.00     23.45 o 
   2   2  14       15.02        0.00     23.35 o 
   3   2  14      581.75      572.51     28.92 o 
   4   2  14       55.68       65.65     23.03 o 
   5   2  14      240.24      259.52     23.10 o 
   6   2  14        0.75        7.79     21.32 o 
   7   2  14       63.32       50.00     21.43 o 
   8   2  14      343.76      376.59     23.99 o 
   9   2  14      379.93      397.28     23.44 o 
  10   2  14       28.05       64.62     28.95 o 
  11   2  14       33.25       51.56     26.65 o 
  12   2  14      228.24      206.14     31.18 o 
  13   2  14      100.94      108.60     33.13 o 
  14   2  14       27.38       24.51     32.81 o 
  15   2  14        0.33        0.00     31.83 o 
  16   2  14        0.36        8.52     38.74 o 
  17   2  14        2.30        4.16     33.44 o 
  18   2  14       10.60        0.00     62.54 o 
  19   2  14        5.37        0.00     78.65 o 
   1   3  14       54.83       36.94     21.92 o 
   2   3  14      114.77      110.93     22.99 o 
   3   3  14       21.23       17.25     20.92 o 
   4   3  14       15.26        8.38     19.42 o 
   5   3  14      533.03      562.34     30.24 o 
   6   3  14      221.84      224.17     29.44 o 
   7   3  14      307.54      347.62     23.04 o 
   8   3  14       10.64        0.00     18.53 o 
   9   3  14       28.83       38.32     22.33 o 
  10   3  14       48.48       32.60     21.59 o 
  11   3  14       69.09       44.71     30.50 o 
  12   3  14        5.79        3.93     27.57 o 
  13   3  14       83.99       60.54     28.65 o 
  14   3  14       29.82       32.46     33.39 o 
  15   3  14       18.07       39.44     35.31 o 
  16   3  14        1.08       16.07     30.90 o 
  17   3  14        0.13       43.05     47.52 o 
  18   3  14        0.01        0.00     66.26 o 
   0   4  14       56.43       19.90     28.35 o 
   1   4  14       41.24       41.29     19.96 o 
   2   4  14       96.52      100.00     19.44 o 
   3   4  14      102.33       79.75     21.17 o 
   4   4  14       18.07       22.89     22.56 o 
   5   4  14      240.85      282.25     24.16 o 
   6   4  14       25.92       14.26     18.46 o 
   7   4  14       55.40       67.56     19.32 o 
   8   4  14       61.34       56.64     21.33 o 
   9   4  14       22.37        7.07     22.94 o 
  10   4  14        2.82       14.53     25.21 o 
  11   4  14       14.34        0.00     27.34 o 
  12   4  14       10.91       26.64     27.70 o 
  13   4  14        0.58        0.00     32.74 o 
  14   4  14        0.02        0.00     35.78 o 
  15   4  14       18.82       31.38     56.16 o 
  16   4  14        0.05       37.39     61.21 o 
   1   5  14        0.34        0.00     21.57 o 
   2   5  14       58.67       69.93     22.23 o 
   3   5  14       14.75        3.08     21.33 o 
   4   5  14        1.04        0.00     19.10 o 
   5   5  14        1.82        9.38     20.72 o 
   6   5  14       95.83      101.66     24.75 o 
   7   5  14        0.87        0.00     22.18 o 
   8   5  14        3.95       10.69     23.18 o 
   9   5  14        0.79        0.00     21.80 o 
  10   5  14       61.36       61.15     26.56 o 
  11   5  14        2.33       17.87     31.10 o 
  12   5  14        0.18        0.00     34.71 o 
  13   5  14       25.82       81.12     49.96 o 
  14   5  14        3.77       33.69     58.38 o 
   0   6  14       17.04        7.46     30.86 o 
   1   6  14        1.26        0.00     22.20 o 
   2   6  14        1.54        0.00     19.59 o 
   3   6  14        3.89       22.42     20.65 o 
   4   6  14        8.26       10.12     21.01 o 
   5   6  14       18.14       18.35     21.29 o 
   6   6  14       41.46       30.20     24.83 o 
   7   6  14       11.01        0.00     27.24 o 
   8   6  14        3.71        5.22     23.85 o 
   9   6  14        0.10        0.00     31.49 o 
  10   6  14        1.49        0.00     35.35 o 
  11   6  14        0.86       34.72     42.88 o 
  12   6  14        5.54        0.70     37.57 o 
   1   7  14       18.65       13.72     29.33 o 
   2   7  14        7.29        0.23     28.82 o 
   3   7  14        5.62        0.21     37.26 o 
   4   7  14       18.28        7.83     31.16 o 
   5   7  14        7.54       22.19     32.26 o 
   6   7  14        5.36       29.45     61.74 o 
   1   1  15      141.23      136.01     24.79 o 
   2   1  15        0.63        0.00     26.37 o 
   3   1  15        5.20        0.49     22.83 o 
   4   1  15        0.00        3.13     25.26 o 
   5   1  15        2.55        3.98     22.49 o 
   6   1  15       12.70       19.70     21.23 o 
   7   1  15       11.76        0.00     18.47 o 
   8   1  15       75.06       98.60     21.60 o 
   9   1  15       35.85       77.93     28.64 o 
  10   1  15       59.52       52.61     29.83 o 
  11   1  15        2.10        0.00     28.58 o 
  12   1  15       55.83       85.75     29.86 o 
  13   1  15        1.99       22.62     30.28 o 
  14   1  15        1.35        0.00     33.83 o 
  15   1  15        0.35       17.74     37.58 o 
  16   1  15        0.62        0.00     33.96 o 
  17   1  15        0.03        0.00     34.98 o 
  18   1  15       11.56        0.00     66.50 o 
   0   2  15       64.55       49.49     38.40 o 
   1   2  15       89.99       80.01     23.03 o 
   2   2  15      106.16      103.28     26.00 o 
   3   2  15       14.98        2.03     20.67 o 
   4   2  15      658.94      694.93     33.95 o 
   5   2  15       38.64       55.69     21.69 o 
   6   2  15       98.01       72.24     24.10 o 
   7   2  15      152.90      153.72     26.85 o 
   8   2  15      209.03      216.08     20.30 o 
   9   2  15        1.88       11.13     18.46 o 
  10   2  15      130.18      141.31     30.66 o 
  11   2  15       40.61       54.93     27.81 o 
  12   2  15       10.32       29.55     30.73 o 
  13   2  15       38.97       35.11     31.40 o 
  14   2  15       33.64       60.02     33.66 o 
  15   2  15       36.68       87.35     34.93 o 
  16   2  15       41.55        9.18     33.82 o 
  17   2  15        2.79       47.98     59.41 o 
  18   2  15        0.90       22.76     67.69 o 
   1   3  15      160.69      159.25     23.03 o 
   2   3  15      117.11       70.13     23.12 o 
   3   3  15        6.52       21.43     20.94 o 
   4   3  15      223.76      164.20     21.45 o 
   5   3  15        0.05        3.97     18.91 o 
   6   3  15       56.96       32.36     19.65 o 
   7   3  15        9.39        0.00     19.45 o 
   8   3  15        4.69        2.81     18.58 o 
   9   3  15       13.50       14.17     25.17 o 
  10   3  15       51.60       36.36     19.18 o 
  11   3  15        5.67        9.76     30.71 o 
  12   3  15      147.78      144.59     34.94 o 
  13   3  15        1.95        0.00     32.56 o 
  14   3  15       12.95        0.00     34.03 o 
  15   3  15        0.06        0.00     36.01 o 
  16   3  15        7.79       31.37     42.08 o 
  17   3  15        3.16        0.00     68.72 o 
   0   4  15      115.50      141.28     27.61 o 
   1   4  15       89.11       85.53     21.51 o 
   2   4  15      284.92      238.26     24.65 o 
   3   4  15        6.54        4.67     21.92 o 
   4   4  15       82.75      118.13     22.08 o 
   5   4  15       21.44        1.40     22.62 o 
   6   4  15       52.61       40.79     20.57 o 
   7   4  15      141.32      136.72     23.81 o 
   8   4  15      123.93      141.58     24.23 o 
   9   4  15        2.66       21.37     24.13 o 
  10   4  15        0.29        0.00     21.75 o 
  11   4  15       59.48       39.13     31.05 o 
  12   4  15       34.93       54.08     32.72 o 
  13   4  15        8.53       42.08     31.79 o 
  14   4  15        2.42       13.76     52.22 o 
  15   4  15        0.24        0.00     98.93 o 
  16   4  15       29.48       45.14    100.09 o 
   1   5  15        0.01        0.00     23.74 o 
   2   5  15       67.81       82.83     23.77 o 
   3   5  15       32.46       39.92     22.56 o 
   4   5  15      267.07      261.47     27.36 o 
   5   5  15        2.19        2.73     21.66 o 
   6   5  15       52.55       40.96     23.12 o 
   7   5  15       19.66        4.15     23.10 o 
   8   5  15       13.58       23.59     23.69 o 
   9   5  15        6.42        1.10     27.50 o 
  10   5  15        0.25       30.97     27.09 o 
  11   5  15        0.69        6.05     35.03 o 
  12   5  15       49.80       71.19     52.22 o 
  13   5  15        0.01       12.69     59.16 o 
  14   5  15       45.37        3.50    102.61 o 
   0   6  15        5.48        0.00     33.03 o 
   1   6  15       10.13        0.00     22.06 o 
   2   6  15       30.48       27.40     22.02 o 
   3   6  15       13.81        0.00     23.08 o 
   4   6  15        0.05       16.08     22.50 o 
   5   6  15        6.32       12.53     26.95 o 
   6   6  15        1.57        0.00     28.09 o 
   7   6  15       55.67       18.45     29.55 o 
   8   6  15       22.49        0.00     28.96 o 
   9   6  15        8.50       11.07     29.09 o 
  10   6  15        0.08        0.00     29.65 o 
   1   7  15        0.08       12.97     30.15 o 
   2   7  15        0.22       21.62     34.65 o 
   3   7  15        9.78        0.00     37.92 o 
   4   7  15       32.36       94.95     51.37 o 
   0   0  16       13.30        0.00     55.93 o 
   1   0  16       44.31       81.86     41.42 o 
   2   0  16        0.77        0.00     28.35 o 
   3   0  16       79.48       83.09     32.99 o 
   4   0  16      130.18      176.62     37.63 o 
   5   0  16     1022.43     1045.92     57.36 o 
   6   0  16      806.27      887.66     53.08 o 
   7   0  16      210.34      133.35     42.92 o 
   8   0  16     1162.24     1277.62     52.42 o 
   9   0  16       31.55       97.76     48.46 o 
  10   0  16      258.86      226.52     41.53 o 
  11   0  16       16.33       66.64     43.00 o 
  12   0  16      195.52      154.72     41.08 o 
  13   0  16       45.00        6.16     44.91 o 
  14   0  16        6.49        0.00     40.79 o 
  15   0  16        0.00       62.52     58.88 o 
  16   0  16        0.00        0.00     48.59 o 
  17   0  16       19.65        0.00     63.45 o 
  18   0  16        0.02        0.00    110.52 o 
   1   1  16        0.21        0.00     26.41 o 
   2   1  16      170.36      209.33     27.21 o 
   3   1  16       83.83       66.30     23.91 o 
   4   1  16       82.40       70.26     27.32 o 
   5   1  16      333.84      362.90     30.23 o 
   6   1  16        1.37        0.00     22.64 o 
   7   1  16      193.30      165.68     23.65 o 
   8   1  16       23.62       12.14     21.28 o 
   9   1  16      288.30      308.60     33.44 o 
  10   1  16      228.76      286.35     34.39 o 
  11   1  16      138.59      171.26     33.34 o 
  12   1  16      139.75       97.54     37.55 o 
  13   1  16        5.58        0.00     33.67 o 
  14   1  16       72.83      102.42     33.02 o 
  15   1  16        9.20       44.21     32.14 o 
  16   1  16        8.78        5.08     38.00 o 
  17   1  16        2.84       11.42     57.51 o 
   0   2  16       10.77       22.15     33.93 o 
   1   2  16        0.75        0.00     10.97 o 
   2   2  16      192.76      192.90     26.80 o 
   3   2  16        2.09        0.00     25.72 o 
   4   2  16      111.49      122.74     26.17 o 
   5   2  16      403.52      460.18     30.05 o 
   6   2  16      330.07      348.30     27.46 o 
   7   2  16      134.19      105.27     22.11 o 
   8   2  16      793.28      782.83     30.18 o 
   9   2  16       17.42       11.85     16.30 o 
  10   2  16      325.31      313.28     35.36 o 
  11   2  16        0.23        6.16     34.64 o 
  12   2  16       27.18       29.42     35.58 o 
  13   2  16       56.53       88.36     35.22 o 
  14   2  16       33.82       38.06     35.51 o 
  15   2  16       25.32        8.05     34.47 o 
  16   2  16        4.49       24.62     63.33 o 
  17   2  16       10.49       55.19     74.24 o 
   1   3  16        3.27        0.00     20.75 o 
   2   3  16       57.40       66.47     24.35 o 
   3   3  16      123.80      119.49     23.55 o 
   4   3  16       71.94       17.87     16.94 o 
   5   3  16      370.44      377.44     28.29 o 
   6   3  16       57.97       27.78     23.46 o 
   7   3  16       11.13       53.70     24.57 o 
   8   3  16        5.55        0.84     21.31 o 
   9   3  16        8.97       21.78     20.42 o 
  10   3  16        0.02        1.83     20.67 o 
  11   3  16       14.70        6.97     34.96 o 
  12   3  16        4.72        3.78     31.60 o 
  13   3  16        0.17        0.00     32.27 o 
  14   3  16       49.56       33.64     30.61 o 
  15   3  16        0.68        0.00     48.50 o 
  16   3  16        0.50        0.00     65.43 o 
   0   4  16       21.67       46.13     29.08 o 
   1   4  16        9.26        5.19     23.29 o 
   2   4  16       78.90       61.79     23.33 o 
   3   4  16        1.21        6.91     23.26 o 
   4   4  16      113.86      118.20     23.92 o 
   5   4  16       20.42        0.00     24.60 o 
   6   4  16       52.41       46.10     23.68 o 
   7   4  16       14.89        0.00     20.99 o 
   8   4  16      138.14      142.14     27.21 o 
   9   4  16       53.67       53.87     23.87 o 
  10   4  16       85.52      123.48     27.77 o 
  11   4  16        4.78        6.15     30.48 o 
  12   4  16        0.00        0.00     37.33 o 
  13   4  16       14.54        0.00     79.50 o 
  14   4  16       13.79        0.00    105.09 o 
  15   4  16       35.71       29.03     99.84 o 
   1   5  16        5.10        5.68     23.82 o 
   2   5  16       10.23       28.90     25.10 o 
   3   5  16        1.94        0.00     23.98 o 
   4   5  16       28.11       13.47     24.39 o 
   5   5  16        8.62        9.06     22.86 o 
   6   5  16        5.44       17.44     23.29 o 
   7   5  16       33.85       19.28     25.27 o 
   8   5  16        0.52       10.59     26.25 o 
   9   5  16        7.53       16.68     28.90 o 
  10   5  16        1.47        0.00     32.81 o 
  11   5  16        4.69        0.00     40.24 o 
  12   5  16        4.12       32.15     95.91 o 
   0   6  16       33.66       21.79     39.25 o 
   1   6  16       30.27       92.40     27.05 o 
   2   6  16        9.40       10.89     23.83 o 
   3   6  16       33.57       47.22     23.66 o 
   4   6  16       28.03        3.25     24.94 o 
   5   6  16        0.04        0.00     28.86 o 
   6   6  16       23.40        0.00     27.77 o 
   7   6  16        1.29       15.83     33.05 o 
   8   6  16        9.47       21.18     31.46 o 
   9   6  16        1.53        0.00     29.70 o 
   1   1  17       30.40       16.19     25.14 o 
   2   1  17       33.83       51.29     24.99 o 
   3   1  17       26.57       25.92     27.76 o 
   4   1  17       60.74       51.45     27.88 o 
   5   1  17      157.48       97.99     30.97 o 
   6   1  17       39.54       26.00     22.11 o 
   7   1  17      233.41      212.35     26.91 o 
   8   1  17        3.61        4.59     20.84 o 
   9   1  17        1.79        3.19     16.11 o 
  10   1  17       31.38       39.67     31.79 o 
  11   1  17        0.51       12.32     30.05 o 
  12   1  17       36.55       39.45     33.27 o 
  13   1  17       10.05        0.00     34.42 o 
  14   1  17        0.02        1.29     37.99 o 
  15   1  17        0.27       29.08     37.02 o 
  16   1  17        0.01        1.63     51.25 o 
   0   2  17       69.57       77.11     43.69 o 
   1   2  17        6.05       17.74     24.78 o 
   2   2  17       19.41       12.60     26.39 o 
   3   2  17       48.21       51.81     26.93 o 
   4   2  17        0.49        0.00     23.50 o 
   5   2  17       34.28       33.39     21.42 o 
   6   2  17       86.32       80.00     22.31 o 
   7   2  17        0.18        0.00     23.52 o 
   8   2  17        3.25        0.00     23.70 o 
   9   2  17        8.61        0.11     16.97 o 
  10   2  17       13.49        3.87     30.61 o 
  11   2  17       82.91      110.75     33.07 o 
  12   2  17       42.61       58.78     31.37 o 
  13   2  17        1.97        0.00     38.98 o 
  14   2  17        4.06        0.00     38.29 o 
  15   2  17        9.89        0.00     60.80 o 
  16   2  17       19.59      109.44     87.30 o 
   1   3  17       70.73       80.63     26.99 o 
   2   3  17       76.34       84.83     25.28 o 
   3   3  17        0.23        0.00     24.44 o 
   4   3  17       90.58       72.24     24.95 o 
   5   3  17      221.73      183.58     25.00 o 
   6   3  17       71.06       62.96     24.45 o 
   7   3  17      194.87      204.42     29.87 o 
   8   3  17        3.64        0.00     20.34 o 
   9   3  17       12.13       26.55     21.59 o 
  10   3  17       44.44       61.78     20.73 o 
  11   3  17       37.54       47.08     34.32 o 
  12   3  17       37.92       14.22     33.17 o 
  13   3  17       20.96       32.37     32.49 o 
  14   3  17        1.68        0.00     44.41 o 
  15   3  17        0.67        0.00     62.69 o 
   0   4  17       33.47       58.30     34.96 o 
   1   4  17       78.00      127.14     26.99 o 
   2   4  17        6.90        0.00     23.02 o 
   3   4  17        0.05        0.00     22.86 o 
   4   4  17       10.85       45.77     23.54 o 
   5   4  17        4.50       18.74     27.32 o 
   6   4  17       77.19       96.65     24.66 o 
   7   4  17        4.81        0.00     26.16 o 
   8   4  17       10.05        8.37     11.96 o 
   9   4  17       29.71       25.62     26.79 o 
  10   4  17        1.49       47.05     25.24 o 
  11   4  17        0.48       13.60     42.93 o 
  12   4  17       15.55        0.00     46.07 o 
  13   4  17        3.95       10.12     77.99 o 
  14   4  17        0.06        1.40    108.14 o 
   1   5  17        2.17        0.00     26.13 o 
   2   5  17       15.44       19.84     24.55 o 
   3   5  17        0.20       17.14     26.07 o 
   4   5  17        0.77        1.41     26.83 o 
   5   5  17       84.54       85.65     24.70 o 
   6   5  17        7.83        0.00     22.72 o 
   7   5  17        3.93        0.00     24.58 o 
   8   5  17        0.24       12.57     26.17 o 
   9   5  17       11.62        0.00     26.44 o 
  10   5  17        0.04       11.35     33.03 o 
  11   5  17       36.63       45.16     40.42 o 
   0   6  17       17.08       24.99     36.91 o 
   1   6  17       13.98       33.12     26.70 o 
   2   6  17        5.44       39.75     27.65 o 
   3   6  17        2.46       16.04     27.51 o 
   4   6  17       12.40       14.84     30.23 o 
   5   6  17        1.41        0.00     35.18 o 
   6   6  17       11.77        0.90     32.84 o 
   7   6  17       10.15       16.69     42.06 o 
   0   0  18        8.08       35.41     62.20 o 
   1   0  18      187.35      193.63     47.15 o 
   2   0  18       41.53       21.72     35.80 o 
   3   0  18       22.36       12.13     33.48 o 
   4   0  18      533.71      539.02     47.28 o 
   5   0  18       17.74        0.00     37.98 o 
   6   0  18      114.41       96.35     39.88 o 
   7   0  18        0.35        0.01     35.61 o 
   8   0  18       37.47       19.40     24.02 o 
   9   0  18       23.81       38.68     28.72 o 
  10   0  18      193.99      163.52     43.68 o 
  11   0  18       13.73        0.00     45.35 o 
  12   0  18      201.94      274.72     54.44 o 
  13   0  18       82.35      140.40     50.25 o 
  14   0  18       31.41       15.61     44.99 o 
  15   0  18        3.23       51.14     95.21 o 
  16   0  18        3.86        0.00    116.23 o 
   1   1  18       60.50       44.42     29.93 o 
   2   1  18      516.61      436.55     37.48 o 
   3   1  18       47.48       51.02     27.83 o 
   4   1  18      291.29      202.72     30.47 o 
   5   1  18      242.13      186.05     28.17 o 
   6   1  18      354.60      357.87     31.41 o 
   7   1  18        8.82       18.63     23.15 o 
   8   1  18       96.79       51.72     29.98 o 
   9   1  18       44.75       43.33     21.71 o 
  10   1  18       45.75       67.49     34.09 o 
  11   1  18       25.92       32.12     35.70 o 
  12   1  18       24.34       30.13     41.29 o 
  13   1  18       67.05       84.29     37.95 o 
  14   1  18       74.69       70.76     35.22 o 
  15   1  18       13.71       72.54     52.60 o 
   0   2  18        7.83        0.00     40.80 o 
   1   2  18       32.96        6.27     27.26 o 
   2   2  18        0.17        3.82     28.64 o 
   3   2  18       73.14       89.72     28.99 o 
   4   2  18      418.20      458.10     30.61 o 
   5   2  18        2.87        0.00     21.47 o 
   6   2  18      139.59      107.73     23.04 o 
   7   2  18        0.54       46.49     23.96 o 
   8   2  18        8.80        0.00     23.92 o 
   9   2  18       20.04       38.17     19.59 o 
  10   2  18       97.13      139.90     33.84 o 
  11   2  18        3.94        0.00     36.23 o 
  12   2  18       16.01        0.00     37.17 o 
  13   2  18        2.83        0.00     32.25 o 
  14   2  18       17.88        0.00     49.57 o 
  15   2  18        2.32       47.17    110.27 o 
   1   3  18       44.29       71.13     24.80 o 
   2   3  18      190.60      159.42     26.59 o 
   3   3  18       13.77       13.45     25.59 o 
   4   3  18      143.66      133.42     29.39 o 
   5   3  18       89.42       85.54     27.80 o 
   6   3  18        0.62        0.00     26.11 o 
   7   3  18        2.40       25.19     28.76 o 
   8   3  18        0.43       14.17     19.90 o 
   9   3  18        0.77        0.00     24.93 o 
  10   3  18       19.05        3.25     20.96 o 
  11   3  18        2.75       44.06     31.13 o 
  12   3  18       15.99       14.47     29.88 o 
  13   3  18        2.40        5.41     64.45 o 
  14   3  18       11.92        0.00     74.55 o 
   0   4  18        0.04       25.04     40.78 o 
   1   4  18        4.42        0.00     25.30 o 
   2   4  18        6.75        5.83     25.95 o 
   3   4  18       21.25       47.26     23.10 o 
   4   4  18      100.60      137.42     28.40 o 
   5   4  18        3.06       19.20     25.56 o 
   6   4  18       99.55       73.69     27.81 o 
   7   4  18        1.59        0.00     22.68 o 
   8   4  18       21.39       30.88     24.24 o 
   9   4  18        0.04       35.73     27.09 o 
  10   4  18       34.97        4.83     33.15 o 
  11   4  18        2.48        0.00     64.81 o 
  12   4  18        1.74       30.47    100.82 o 
   1   5  18       21.96       19.53     27.17 o 
   2   5  18       59.41       67.67     25.98 o 
   3   5  18        0.82        0.00     28.16 o 
   4   5  18       65.24       60.68     26.21 o 
   5   5  18        6.92        0.00     27.15 o 
   6   5  18        0.01        0.00     23.93 o 
   7   5  18        8.53       44.52     29.96 o 
   8   5  18        0.00        0.00     26.31 o 
   9   5  18        0.06        0.00     32.35 o 
  10   5  18        0.04       42.46     68.86 o 
   0   6  18       13.72       66.40     43.76 o 
   1   6  18        2.64        0.00      9.37 o 
   2   6  18        1.08        6.97     29.36 o 
   3   6  18        1.59       28.87     28.14 o 
   4   6  18        4.52       19.24     34.08 o 
   1   1  19       34.41       56.81     27.94 o 
   2   1  19        3.52        0.00     28.09 o 
   3   1  19        3.62        0.00     28.37 o 
   4   1  19        3.76        0.00     25.48 o 
   5   1  19        0.30        0.00     26.88 o 
   6   1  19        0.05        6.12     25.32 o 
   7   1  19       24.68       23.56     24.35 o 
   8   1  19       37.44       75.41     25.31 o 
   9   1  19        3.38        8.77     18.51 o 
  10   1  19        1.11        9.72     36.12 o 
  11   1  19        0.15        0.00     32.00 o 
  12   1  19       13.97       43.63     34.28 o 
  13   1  19        1.71       22.04     53.47 o 
  14   1  19        1.15        0.00     68.10 o 
   0   2  19       10.21        0.00     43.11 o 
   1   2  19        0.01        0.00     26.41 o 
   2   2  19       19.87       29.22     27.24 o 
   3   2  19       16.81        0.00     30.94 o 
   4   2  19      105.02      126.78     27.46 o 
   5   2  19        0.00        0.00     24.28 o 
   6   2  19        0.63        7.09     27.92 o 
   7   2  19        3.70        0.00     26.78 o 
   8   2  19        0.32       22.86     26.44 o 
   9   2  19       15.86       35.53     17.83 o 
  10   2  19        7.37        0.00     39.32 o 
  11   2  19        0.46        0.00     42.73 o 
  12   2  19       14.12       14.70     34.17 o 
  13   2  19       19.71        0.00     54.09 o 
  14   2  19        9.48        0.70    109.57 o 
   1   3  19       46.24       73.36     25.69 o 
   2   3  19      100.74       85.81     25.44 o 
   3   3  19        0.35       11.83     23.96 o 
   4   3  19       90.95       93.37     27.77 o 
   5   3  19        1.38        0.00     28.15 o 
   6   3  19       38.08        5.33     28.15 o 
   7   3  19       32.65       36.46     28.52 o 
   8   3  19       15.30       51.87     24.16 o 
   9   3  19        0.78       25.72     24.66 o 
  10   3  19        0.57        7.16     21.88 o 
  11   3  19        0.06        0.00     50.27 o 
  12   3  19       22.40       45.21     35.91 o 
  13   3  19        0.31        0.00     39.88 o 
   0   4  19      107.40      122.64     40.93 o 
   1   4  19        0.22        1.42     25.53 o 
   2   4  19        3.27       43.61     27.48 o 
   3   4  19       12.81       12.18     25.09 o 
   4   4  19        6.44        0.00     29.20 o 
   5   4  19        5.64        0.00     29.72 o 
   6   4  19        9.25        0.00     26.95 o 
   7   4  19        1.24       11.07     24.73 o 
   8   4  19        0.18        3.61     27.98 o 
   9   4  19       19.59       46.25     32.32 o 
  10   4  19        1.38        2.07    107.23 o 
  11   4  19        0.00      150.68    112.09 o 
   1   5  19        3.32        0.00     25.41 o 
   2   5  19      115.88       74.56     27.43 o 
   3   5  19        8.89       34.26     26.61 o 
   4   5  19       55.49       40.28     36.23 o 
   5   5  19        1.28        0.00     28.46 o 
   6   5  19       18.58       35.40     26.50 o 
   7   5  19        1.45        0.00     30.45 o 
   8   5  19        0.04        0.00     55.02 o 
   0   0  20       22.89       38.73     45.79 o 
   1   0  20       16.76        6.72     42.32 o 
   2   0  20      102.63      139.59     53.36 o 
   3   0  20      128.19      133.37     53.55 o 
   4   0  20      213.80      254.99     48.56 o 
   5   0  20       34.24      114.91     56.53 o 
   6   0  20       91.46       97.89     44.69 o 
   7   0  20       51.82       20.85     47.12 o 
   8   0  20       12.46        0.97     27.63 o 
   9   0  20       14.07       23.45     24.77 o 
  10   0  20       17.84        0.00     43.82 o 
  11   0  20        2.35        0.00     59.16 o 
  12   0  20       12.81       18.30     75.38 o 
  13   0  20        0.42        0.00     67.36 o 
   1   1  20        6.29        0.00     29.40 o 
   2   1  20       44.37       23.04     33.05 o 
   3   1  20      139.26      118.67     37.66 o 
   4   1  20      367.56      330.88     37.49 o 
   5   1  20       33.55       42.28     31.80 o 
   6   1  20        0.63        0.00     25.26 o 
   7   1  20       29.97       27.57     26.42 o 
   8   1  20        3.78        0.00      7.46 o 
   9   1  20       16.35       45.73     15.30 o 
  10   1  20        1.97        0.00     40.12 o 
  11   1  20       12.94       14.60     37.95 o 
  12   1  20        0.01       16.48     62.57 o 
  13   1  20        1.21       60.53     68.96 o 
   0   2  20        0.26       35.09     41.79 o 
   1   2  20        2.06       20.58     30.84 o 
   2   2  20        3.34       28.48     31.30 o 
   3   2  20       18.07       54.25     25.99 o 
   4   2  20       78.99       96.26     26.89 o 
   5   2  20       22.23        0.00     29.61 o 
   6   2  20       99.45       85.99     29.96 o 
   7   2  20       32.90       46.78     27.46 o 
   8   2  20       19.46       24.92     25.23 o 
   9   2  20       30.35       13.38     17.84 o 
  10   2  20       11.34       17.20     35.00 o 
  11   2  20        0.96       20.00     43.35 o 
  12   2  20        5.43       21.43     63.61 o 
  13   2  20        2.88       21.53     40.17 o 
   1   3  20        2.72       22.79     30.31 o 
   2   3  20       24.73       38.18     27.66 o 
   3   3  20       58.28       61.93     27.22 o 
   4   3  20       25.14        0.00     27.81 o 
   5   3  20       27.98       66.35     32.30 o 
   6   3  20        1.48        0.00     28.59 o 
   7   3  20        8.89       34.78     29.86 o 
   8   3  20        0.07        0.00     24.42 o 
   9   3  20       10.08       16.59     30.93 o 
  10   3  20        8.85        0.00     38.66 o 
  11   3  20       13.32       28.02     39.00 o 
   0   4  20       12.22        0.00     41.99 o 
   1   4  20        5.62        1.61     23.72 o 
   2   4  20        8.50       30.15     27.92 o 
   3   4  20        0.00       16.72     26.46 o 
   4   4  20        0.34        0.00     30.15 o 
   5   4  20        3.42        0.00     27.58 o 
   6   4  20       46.38       63.71     34.20 o 
   7   4  20        3.00        1.99     29.16 o 
   8   4  20       29.16       69.65     45.91 o 
   1   5  20        0.06        0.00     26.22 o 
   2   5  20        2.89        0.00     28.72 o 
   3   5  20        0.00        0.00     27.17 o 
   4   5  20        0.20       55.56     44.77 o 
   5   5  20        0.80       31.48     65.66 o 
   1   1  21        0.05        0.00     32.76 o 
   2   1  21        7.81        0.00     27.68 o 
   3   1  21       28.62       67.46     36.85 o 
   4   1  21        3.70       16.14     33.32 o 
   5   1  21       30.35        0.00     39.23 o 
   6   1  21        0.02        0.00     25.42 o 
   7   1  21       10.97        0.00     28.60 o 
   8   1  21        0.57        0.00     27.27 o 
   9   1  21        4.06       40.59     14.63 o 
  10   1  21        1.31       13.03     50.60 o 
  11   1  21        0.00        0.00     44.20 o 
  12   1  21       10.18        4.90     33.27 o 
   0   2  21        5.85       24.02     48.24 o 
   1   2  21       31.82       48.87     33.82 o 
   2   2  21        2.82        0.00     31.63 o 
   3   2  21        4.46       18.21     27.44 o 
   4   2  21        1.12        0.00     31.75 o 
   5   2  21        0.60       31.25     32.92 o 
   6   2  21       10.05       27.40     30.68 o 
   7   2  21       11.90        0.00     26.20 o 
   8   2  21        6.84       36.62     29.27 o 
   9   2  21        8.34        3.42     20.94 o 
  10   2  21        0.28        0.00     52.11 o 
  11   2  21        0.00        0.09     29.75 o 
   1   3  21        7.59       14.87     29.58 o 
   2   3  21       15.10       24.29     28.54 o 
   3   3  21       48.92       28.35     28.58 o 
   4   3  21        0.93       26.04     32.66 o 
   5   3  21       68.65       54.51     30.99 o 
   6   3  21        0.01       11.99     29.34 o 
   7   3  21        6.25        4.94     34.35 o 
   8   3  21        7.01        6.79     29.35 o 
   9   3  21       23.48       21.98     56.54 o 
  10   3  21        1.19        0.00     32.88 o 
   0   4  21       24.48       56.43     56.80 o 
   1   4  21        2.59       13.10     49.76 o 
   2   4  21        0.15       27.29     52.14 o 
   3   4  21        7.33       13.84     46.80 o 
   4   4  21        0.02        0.00     69.62 o 
   5   4  21        7.34       36.77     85.55 o 
   6   4  21        8.07       70.28     75.92 o 
   0   0  22       99.26      201.95     84.69 o 
   1   0  22       20.48       91.93     45.97 o 
   2   0  22        0.04       43.59     46.21 o 
   3   0  22       23.03       12.95     58.85 o 
   4   0  22        0.01        0.00     49.40 o 
   5   0  22       42.92       66.13     50.60 o 
   6   0  22       12.23        0.00     57.72 o 
   7   0  22       18.48       79.90     32.39 o 
   8   0  22       27.66       50.64     33.78 o 
   9   0  22        5.03        0.00     70.43 o 
  10   0  22        0.00        0.00     73.20 o 
  11   0  22       35.82       14.15     58.17 o 
   1   1  22       25.27        0.00     37.97 o 
   2   1  22      141.76      149.62     37.78 o 
   3   1  22       14.98       31.67     35.24 o 
   4   1  22        0.50        0.00     31.69 o 
   5   1  22        8.64        0.00     41.24 o 
   6   1  22       26.12       27.86     28.76 o 
   7   1  22       13.03       57.57     28.89 o 
   8   1  22       12.34        0.00     29.27 o 
   9   1  22        0.00        0.00     35.48 o 
  10   1  22        2.09        3.94     58.10 o 
   0   2  22       26.78        0.00     46.89 o 
   1   2  22       19.80       12.22     33.28 o 
   2   2  22        0.07       24.17     33.09 o 
   3   2  22       11.57        0.00     34.36 o 
   4   2  22        0.13        6.82     28.89 o 
   5   2  22       20.11       25.94     30.65 o 
   6   2  22        2.72       49.89     32.22 o 
   7   2  22       13.39        0.00     31.73 o 
   8   2  22        2.35        3.06     35.87 o 
   9   2  22        4.81        0.00     37.85 o 
   1   3  22        7.85        0.00     30.89 o 
   2   3  22       25.68       35.89     30.47 o 
   3   3  22        8.40        0.00     31.49 o 
   4   3  22        0.40        7.27     32.96 o 
   5   3  22        1.21        9.93     33.36 o 
   6   3  22        0.01        0.00     44.48 o 
   7   3  22        0.92       12.92     45.84 o 
   1   1  23        2.26       84.23     41.41 o 
   2   1  23        0.13       65.78     36.53 o 
   3   1  23        0.46       94.67     51.90 o 
   4   1  23        0.01        0.00     59.36 o 
   5   1  23        1.70        0.00     36.88 o 
   6   1  23        4.54       26.74     26.71 o 
   7   1  23        0.04        0.00     33.11 o 
   8   1  23        1.76        6.63     42.26 o 
   0   2  23        0.07       28.72     60.80 o 
   1   2  23        3.31        3.84     50.04 o 
   2   2  23        0.65        0.00     52.51 o 
   3   2  23        1.21        0.00     40.03 o 
   4   2  23       12.28       11.65     35.53 o 
   5   2  23        8.20       54.24     37.04 o 
   6   2  23        2.69       26.52     32.35 o 
   7   2  23        1.04       15.90     32.21 o 
   2   3  23        0.93        0.00     46.54 o 
   3   3  23        1.66        0.00     31.66 o 
   4   3  23        1.97       42.65     61.60 o 
   0   0  24       58.91       10.12     98.24 o 
   1   0  24        0.50        0.00     63.70 o 
   2   0  24       15.94       10.09     58.97 o 
   3   0  24        1.44        0.00    121.79 o 
   4   0  24       14.03        0.00     57.33 o 
   5   0  24       47.08        0.00     78.80 o 
   1   1  24        0.36       30.96     28.66 o 
   2   1  24        8.66        0.00     40.58 o 
   3   1  24       22.61       10.39     29.02 o 
   4   1  24        0.78       37.68     54.58 o 
   5   1  24        0.43        0.00     82.60 o 
   0   2  24       37.15       90.74    105.87 o 
   1   2  24        0.23        0.00     37.91 o 
   2   2  24        2.95        0.00     39.20 o 
   3   2  24        0.03       15.78     30.33 o 
                                                 
